# Supplementary material for: DHCR7 as a Prognostic and Immunological Biomarker in Human Pan‐Cancer: A Comprehensive Evaluation
Source: Cancer Rep (Hoboken). 2025 Nov 6;8(11):e70376. doi: 10.1002/cnr2.70376 (PMC12591708; doi:10.1002/cnr2.70376)
Supplement: Supplementary file 2 — Table S1: cnr270376‐sup‐0002‐TableS1.xlsx. [file CNR2-8-e70376-s001.xlsx]

## Sheet: Sheet1
Supplementary Table. 1 Correlation between DHCR7 and relate genes and markers in BLCA analyzed by LinkedOmics.
Query	Statistic	P-value	FDR (BH)	Event_SD	Event_TD
DHCR7	1	1e-41	1e-37	408	408
SQLE	0.597508	7.65293e-41	7.67091e-37	408	408
SCD	0.555799	1.88496e-34	1.25959e-30	408	408
FASN	0.523713	4.09492e-30	2.05227e-26	408	408
IDI1	0.518835	1.70552e-29	6.83811e-26	408	408
HMGCR	0.509624	2.37123e-28	7.92268e-25	408	408
SC4MOL	0.506462	5.74618e-28	1.64562e-24	408	408
CYP51A1	0.501368	2.34636e-27	5.87968e-24	408	408
HMGCS1	0.476793	1.50703e-24	3.35681e-21	408	408
INSIG1	0.442547	5.38117e-21	1.07876e-17	408	408
RAB6A	0.440753	8.05647e-21	1.46825e-17	408	408
C14orf1	0.437138	1.80378e-20	3.01337e-17	408	408
CLPB	0.427928	1.34661e-19	2.07658e-16	408	408
MVK	0.423264	3.64165e-19	5.21458e-16	408	408
SC5DL	0.422447	4.32858e-19	5.78501e-16	408	408
PPME1	0.418751	9.39969e-19	1.17772e-15	408	408
DHCR24	0.41545	1.86333e-18	2.1973e-15	408	408
ACAT2	0.411718	4.0038e-18	4.45912e-15	408	408
DBI	0.410296	5.34425e-18	5.63875e-15	408	408
FADS2	0.401512	3.08876e-17	3.09602e-14	408	408
SLC29A2	0.396749	7.82592e-17	7.47077e-14	408	408
MVD	0.395418	1.01189e-16	8.89805e-14	408	408
FDFT1	0.39412	1.29884e-16	1.08491e-13	408	408
SREBF2	0.371692	8.18343e-15	6.07605e-12	408	408
FADS1	0.371466	8.51948e-15	6.09965e-12	408	408
SREBF1	0.367852	1.61178e-14	1.0423e-11	408	408
RDH11	0.366322	2.1063e-14	1.31953e-11	408	408
ACLY	0.361826	4.58628e-14	2.70415e-11	408	408
TMEM135	0.358844	7.63206e-14	4.25e-11	408	408
ORC6L	0.35843	8.18767e-14	4.43617e-11	408	408
C11orf82	0.357758	9.17565e-14	4.84064e-11	408	408
SGOL1	0.352192	2.33224e-13	1.0626e-10	408	408
LOC653566	0.347639	4.93536e-13	2.01917e-10	408	408
HSD17B7	0.347194	5.30722e-13	2.12788e-10	408	408
FDPS	0.346676	5.77523e-13	2.22646e-10	408	408
C9orf140	0.345685	6.78386e-13	2.43868e-10	408	408
ACACA	0.345635	6.83872e-13	2.43868e-10	408	408
TMEM52	0.34555	6.93394e-13	2.43868e-10	408	408
TM7SF2	0.344723	7.9267e-13	2.73977e-10	408	408
RAG1AP1	0.343374	9.85227e-13	3.3476e-10	408	408
C21orf45	0.342536	1.12729e-12	3.76646e-10	408	408
FAM72B	0.340367	1.59406e-12	5.07239e-10	408	408
C10orf110	0.338356	2.19263e-12	6.65996e-10	408	407
FAM72D	0.338036	2.30622e-12	6.90042e-10	408	408
GPT2	0.336158	3.09849e-12	9.13461e-10	408	408
TFRC	0.334879	3.78454e-12	1.08384e-09	408	408
LSS	0.334561	3.97663e-12	1.12281e-09	408	408
GRHL1	0.333642	4.58833e-12	1.22095e-09	408	408
LOC148709	0.330763	7.15758e-12	1.7936e-09	408	401
MRPL48	0.329996	8.05272e-12	1.96869e-09	408	408
ZNF695	0.32986	8.22148e-12	1.98574e-09	408	406
C1orf135	0.329647	8.49449e-12	2.02725e-09	408	408
INCENP	0.329372	8.85916e-12	2.08941e-09	408	408
MFSD9	0.329104	9.23036e-12	2.15164e-09	408	408
C7orf68	0.328127	1.07118e-11	2.4128e-09	408	408
SLC25A1	0.326455	1.38057e-11	3.04135e-09	408	408
MRPL3	0.325534	1.58668e-11	3.42024e-09	408	408
CHCHD8	0.324951	1.73222e-11	3.61728e-09	408	408
NCAPH	0.323033	2.30936e-11	4.53879e-09	408	408
TMEM97	0.322709	2.42406e-11	4.6726e-09	408	408
MARK2	0.322638	2.44988e-11	4.67739e-09	408	408
DBNDD1	0.321577	2.86886e-11	5.27633e-09	408	408
CDC6	0.319747	3.76207e-11	6.67418e-09	408	408
CSTB	0.315962	6.55123e-11	1.03169e-08	408	408
NARS2	0.315898	6.61286e-11	1.03169e-08	408	408
STRA13	0.31577	6.73746e-11	1.03169e-08	408	408
OIP5	0.315765	6.74172e-11	1.03169e-08	408	408
GGCT	0.315279	7.23529e-11	1.08243e-08	408	408
NEK2	0.313474	9.39432e-11	1.35488e-08	408	408
CDK1	0.311477	1.25158e-10	1.71852e-08	408	408
SLMO2	0.311339	1.27651e-10	1.74082e-08	408	408
XYLB	0.311152	1.31107e-10	1.77588e-08	408	408
PPFIA3	0.310877	1.36362e-10	1.82243e-08	408	408
SPCS2	0.310049	1.53451e-10	2.01061e-08	408	408
TRIM24	0.309397	1.68342e-10	2.1633e-08	408	408
EBP	0.309347	1.69557e-10	2.16503e-08	408	408
C20orf11	0.30865	1.87167e-10	2.35984e-08	408	408
B4GALT4	0.307571	2.18003e-10	2.70283e-08	408	408
MMAB	0.307183	2.30238e-10	2.79733e-08	408	408
PVRL4	0.305122	3.07436e-10	3.51001e-08	408	408
BUB1B	0.304834	3.20016e-10	3.6245e-08	408	408
TMEM48	0.304289	3.45326e-10	3.82463e-08	408	408
TOP2A	0.304222	3.48544e-10	3.82463e-08	408	408
PAIP2B	0.302925	4.17353e-10	4.47415e-08	408	408
RAD51	0.302662	4.32795e-10	4.59061e-08	408	408
C16orf87	0.301795	4.87946e-10	5.04219e-08	408	408
POLQ	0.301699	4.94403e-10	5.05147e-08	408	408
CCDC47	0.30167	4.96403e-10	5.05147e-08	408	408
DARS2	0.301156	5.32796e-10	5.26156e-08	408	408
SKA1	0.3007	5.67315e-10	5.57498e-08	408	408
GINS1	0.300512	5.82165e-10	5.69301e-08	408	408
CCDC52	0.299859	6.36703e-10	6.10717e-08	408	408
COPG	0.299163	7.00244e-10	6.49135e-08	408	408
RAB6C	0.297916	8.2995e-10	7.42768e-08	408	408
NCAPD3	0.29758	8.68706e-10	7.73998e-08	408	408
AURKA	0.296027	1.07189e-09	9.18587e-08	408	408
TTK	0.295961	1.08139e-09	9.18587e-08	408	408
NUF2	0.295407	1.16523e-09	9.77376e-08	408	408
PPFIA1	0.295326	1.17805e-09	9.84015e-08	408	408
SPAG5	0.295045	1.22343e-09	1.01416e-07	408	408
BUB1	0.294348	1.34351e-09	1.09932e-07	408	408
SLC9A2	0.293675	1.47013e-09	1.18838e-07	408	402
ALG8	0.292726	1.66873e-09	1.30051e-07	408	408
C10orf57	0.292703	1.67372e-09	1.30051e-07	408	408
ARL6IP1	0.292611	1.69435e-09	1.31145e-07	408	408
FOXRED2	0.292383	1.74656e-09	1.34151e-07	408	408
PIGU	0.291898	1.86285e-09	1.41995e-07	408	408
LOC150786	0.290929	2.11823e-09	1.56752e-07	408	408
C15orf42	0.290505	2.24025e-09	1.63906e-07	408	408
CLPTM1	0.290413	2.26769e-09	1.64711e-07	408	408
RPN1	0.29009	2.36654e-09	1.70655e-07	408	408
BRAF	0.289955	2.40899e-09	1.72475e-07	408	408
KRT20	0.288831	2.79289e-09	1.96453e-07	408	375
PLS1	0.288719	2.83426e-09	1.9863e-07	408	408
LSG1	0.288693	2.84366e-09	1.9863e-07	408	408
ZWINT	0.288206	3.0311e-09	2.10257e-07	408	408
SPRR3	0.287974	3.12449e-09	2.15246e-07	408	402
DPAGT1	0.287862	3.17046e-09	2.15811e-07	408	408
FAM86C	0.28785	3.17575e-09	2.15811e-07	408	408
GFPT1	0.287479	3.33349e-09	2.25005e-07	408	408
GALR2	0.287312	3.40666e-09	2.29172e-07	408	399
LZIC	0.286094	3.99163e-09	2.63224e-07	408	408
SPRR1A	0.285996	4.04271e-09	2.64938e-07	408	398
KIF11	0.285994	4.04404e-09	2.64938e-07	408	408
EME1	0.285779	4.15815e-09	2.69936e-07	408	408
SLC29A4	0.285447	4.34128e-09	2.80741e-07	408	408
GRHL3	0.285341	4.40108e-09	2.83693e-07	408	406
FAM59A	0.285259	4.44794e-09	2.84882e-07	408	408
L2HGDH	0.28478	4.73236e-09	2.99273e-07	408	408
UBE2C	0.284436	4.94723e-09	3.11878e-07	408	408
DSCC1	0.284327	5.01725e-09	3.153e-07	408	408
ESRP1	0.283844	5.33935e-09	3.31387e-07	408	408
PEX13	0.283639	5.4819e-09	3.37335e-07	408	408
ACSS2	0.283532	5.55747e-09	3.40705e-07	408	408
KISS1R	0.283316	5.71415e-09	3.47126e-07	408	349
C3orf58	0.283283	5.73859e-09	3.47557e-07	408	408
FAM72A	0.283087	5.8844e-09	3.54248e-07	408	406
LIPT2	0.283062	5.90316e-09	3.54313e-07	408	408
TOMM70A	0.282627	6.24223e-09	3.7077e-07	408	408
C1orf43	0.281947	6.80857e-09	3.99098e-07	408	408
C12orf48	0.281915	6.83708e-09	3.996e-07	408	408
E2F8	0.281854	6.89001e-09	4.01523e-07	408	408
CENPF	0.281159	7.52823e-09	4.31195e-07	408	408
C17orf53	0.281131	7.55578e-09	4.3154e-07	408	408
XRCC2	0.280941	7.74013e-09	4.39565e-07	408	408
DEPDC1	0.280746	7.9346e-09	4.4807e-07	408	408
C2orf15	0.280629	8.05356e-09	4.53511e-07	408	408
LOC100131551	0.278864	1.00706e-08	5.51597e-07	408	372
OSBP	0.278662	1.03294e-08	5.59656e-07	408	408
POR	0.278586	1.04293e-08	5.63549e-07	408	408
KIF15	0.277952	1.12956e-08	6.05463e-07	408	408
MRPL19	0.277724	1.16241e-08	6.21411e-07	408	408
CCNB2	0.27766	1.17175e-08	6.24736e-07	408	408
PCCB	0.276548	1.34688e-08	7.01973e-07	408	408
MCM3APAS	0.275652	1.50627e-08	7.72279e-07	408	408
SNX4	0.275113	1.61067e-08	8.10217e-07	408	408
SKA3	0.275005	1.63235e-08	8.17678e-07	408	408
CCDC43	0.274511	1.73565e-08	8.61158e-07	408	408
BRI3BP	0.274357	1.76908e-08	8.70219e-07	408	408
PSAT1	0.274296	1.78246e-08	8.73667e-07	408	408
CSE1L	0.274245	1.79377e-08	8.77066e-07	408	408
MYBL2	0.274119	1.82201e-08	8.8655e-07	408	408
FAM54A	0.27392	1.86748e-08	9.06476e-07	408	408
SMARCD2	0.273688	1.92172e-08	9.22349e-07	408	408
PRC1	0.273579	1.94788e-08	9.3196e-07	408	408
F11R	0.273343	2.00531e-08	9.48764e-07	408	408
OR7E91P	0.27325	2.02851e-08	9.52355e-07	408	385
ESPL1	0.273079	2.07176e-08	9.68127e-07	408	408
CRH	0.27268	2.17613e-08	1.01218e-06	408	278
TUFT1	0.272026	2.35827e-08	1.08432e-06	408	408
MGST1	0.271728	2.44586e-08	1.11274e-06	408	408
EPT1	0.271706	2.4527e-08	1.11274e-06	408	408
C1orf96	0.271296	2.579e-08	1.16131e-06	408	408
CDCA8	0.270931	2.69654e-08	1.20128e-06	408	408
TH1L	0.270489	2.84609e-08	1.25122e-06	408	408
CCDC58	0.270412	2.87303e-08	1.25983e-06	408	408
C6orf223	0.270397	2.87824e-08	1.25983e-06	408	392
SAPS3	0.270378	2.88481e-08	1.25995e-06	408	408
SASS6	0.27023	2.93739e-08	1.28013e-06	408	408
LRRC8B	0.269611	3.16704e-08	1.35372e-06	408	408
PDXDC1	0.26868	3.54593e-08	1.49653e-06	408	408
KIAA1715	0.268568	3.59442e-08	1.50747e-06	408	408
RNF121	0.267972	3.86254e-08	1.5967e-06	408	408
RMND5A	0.267907	3.8933e-08	1.60595e-06	408	408
FANCD2	0.267855	3.91757e-08	1.60824e-06	408	408
RPN2	0.267174	4.25267e-08	1.72927e-06	408	408
GSK3B	0.266899	4.39545e-08	1.76687e-06	408	408
CENPM	0.266581	4.56659e-08	1.82363e-06	408	408
TET3	0.266489	4.61737e-08	1.84025e-06	408	408
NAA50	0.266239	4.75826e-08	1.88144e-06	408	408
C20orf151	0.265946	4.92802e-08	1.93331e-06	408	396
C15orf23	0.265928	4.93855e-08	1.93366e-06	408	408
EPHA1	0.265607	5.13223e-08	1.99391e-06	408	408
LRTOMT	0.264812	5.64273e-08	2.1629e-06	408	408
MCM10	0.264652	5.75119e-08	2.19608e-06	408	408
MEN1	0.264166	6.09357e-08	2.2876e-06	408	408
PLA2G12A	0.264044	6.18279e-08	2.31243e-06	408	408
SPINT2	0.263303	6.75085e-08	2.48776e-06	408	408
MTFR1	0.263264	6.78235e-08	2.49478e-06	408	408
PDIK1L	0.262793	7.17024e-08	2.63263e-06	408	408
CENPE	0.262683	7.26478e-08	2.6561e-06	408	408
SPINT1	0.26247	7.4496e-08	2.71038e-06	408	408
KIF2C	0.262085	7.79563e-08	2.81077e-06	408	408
IGSF11	0.262033	7.84359e-08	2.81793e-06	408	398
DDB1	0.261918	7.95022e-08	2.85113e-06	408	408
FKBP4	0.261876	7.99016e-08	2.86033e-06	408	408
DEPDC1B	0.261401	8.44863e-08	2.97662e-06	408	408
FBXO45	0.261383	8.46626e-08	2.9776e-06	408	408
KIF20A	0.261276	8.57383e-08	3.00489e-06	408	408
MPZL3	0.260713	9.15954e-08	3.18787e-06	408	404
PNPLA3	0.26057	9.31433e-08	3.23612e-06	408	346
CDS1	0.260398	9.50369e-08	3.2962e-06	408	408
KIF18B	0.259749	1.0252e-07	3.52184e-06	408	408
LOC100132354	0.25965	1.03706e-07	3.53373e-06	408	305
UMPS	0.259641	1.03824e-07	3.53373e-06	408	408
GTSE1	0.259507	1.05454e-07	3.58312e-06	408	408
EIF2AK1	0.25944	1.06283e-07	3.60518e-06	408	408
MKI67	0.259377	1.07069e-07	3.62569e-06	408	408
RG9MTD2	0.259012	1.11717e-07	3.7577e-06	408	408
SLC37A4	0.258851	1.13826e-07	3.82223e-06	408	408
OCLN	0.258775	1.14829e-07	3.84946e-06	408	408
PHLDB3	0.258373	1.20319e-07	4.00007e-06	408	408
FLVCR1	0.257963	1.26185e-07	4.14694e-06	408	408
ZNF750	0.257768	1.29057e-07	4.22746e-06	408	408
CKS1B	0.257673	1.3048e-07	4.25788e-06	408	408
PDK1	0.257646	1.30892e-07	4.25788e-06	408	408
NUSAP1	0.256854	1.43425e-07	4.55885e-06	408	408
KIAA0101	0.256836	1.43722e-07	4.55885e-06	408	408
TADA1	0.256696	1.46063e-07	4.62578e-06	408	408
KLRG2	0.25642	1.50787e-07	4.72324e-06	408	369
SLC35A2	0.256338	1.52207e-07	4.75281e-06	408	408
GANAB	0.256046	1.57419e-07	4.89269e-06	408	408
CDCA5	0.256011	1.58039e-07	4.90435e-06	408	408
C10orf75	0.255949	1.59169e-07	4.92495e-06	408	408
C17orf58	0.255948	1.59194e-07	4.92495e-06	408	408
CDC45	0.255732	1.63184e-07	5.02811e-06	408	408
HIST3H2BB	0.255594	1.65792e-07	5.08979e-06	408	397
KIF20B	0.255487	1.67841e-07	5.13696e-06	408	408
SGOL2	0.255367	1.70161e-07	5.20004e-06	408	408
RCOR2	0.255247	1.72519e-07	5.23222e-06	408	408
PLEKHG6	0.255213	1.73196e-07	5.24479e-06	408	407
AIM1L	0.255167	1.74115e-07	5.26372e-06	408	407
COIL	0.255056	1.76329e-07	5.31558e-06	408	408
ENOPH1	0.254589	1.86003e-07	5.54615e-06	408	408
VPS37C	0.254567	1.86467e-07	5.54615e-06	408	408
GAN	0.254376	1.9059e-07	5.63533e-06	408	408
NIPAL1	0.254347	1.91207e-07	5.64524e-06	408	405
PGM2	0.254177	1.94952e-07	5.74736e-06	408	408
PSMD3	0.254023	1.98406e-07	5.82349e-06	408	408
CYB561	0.25401	1.98704e-07	5.82371e-06	408	408
C10orf91	0.253834	2.02724e-07	5.9242e-06	408	393
MAL2	0.253387	2.13308e-07	6.17053e-06	408	408
ASF1B	0.253308	2.15219e-07	6.20026e-06	408	408
TEX19	0.253306	2.15263e-07	6.20026e-06	408	317
LARP1B	0.253213	2.17559e-07	6.25739e-06	408	408
KPNA2	0.253016	2.22465e-07	6.362e-06	408	408
C1orf210	0.252862	2.264e-07	6.44693e-06	408	403
CDC25A	0.252713	2.30252e-07	6.53805e-06	408	408
B4GALT3	0.252508	2.35644e-07	6.63476e-06	408	408
DDOST	0.25213	2.4595e-07	6.87666e-06	408	408
ACP1	0.251774	2.5605e-07	7.11932e-06	408	408
ERCC6L	0.251691	2.58441e-07	7.16594e-06	408	408
SHCBP1	0.251629	2.60249e-07	7.19999e-06	408	408
ARHGAP32	0.251625	2.60388e-07	7.19999e-06	408	408
TMX2	0.251166	2.74207e-07	7.5405e-06	408	408
HYOU1	0.250959	2.80653e-07	7.67143e-06	408	408
PLK1	0.250937	2.81355e-07	7.67391e-06	408	408
ALDOC	0.250473	2.96405e-07	8.06245e-06	408	408
ELF5	0.250444	2.97367e-07	8.07765e-06	408	392
EFNA3	0.25035	3.00511e-07	8.15203e-06	408	408
ABCD3	0.25012	3.08392e-07	8.34323e-06	408	408
BLM	0.249987	3.13011e-07	8.41142e-06	408	408
KIF23	0.249805	3.19449e-07	8.53866e-06	408	408
HSD11B2	0.249746	3.21558e-07	8.58359e-06	408	408
FRRS1	0.24972	3.22484e-07	8.59686e-06	408	406
RAD54L	0.249603	3.2676e-07	8.69928e-06	408	408
TPX2	0.249544	3.289e-07	8.74463e-06	408	408
TOM1L1	0.249332	3.368e-07	8.91919e-06	408	408
EI24	0.249025	3.48525e-07	9.19325e-06	408	408
CEP55	0.248871	3.54578e-07	9.32839e-06	408	408
OPA1	0.248818	3.56658e-07	9.37081e-06	408	408
GTF3C2	0.248519	3.68754e-07	9.6141e-06	408	408
SLC1A6	0.247739	4.02112e-07	1.03881e-05	408	335
EVPL	0.247587	4.08968e-07	1.05245e-05	408	408
CKAP2L	0.247457	4.14895e-07	1.06361e-05	408	408
FCRLB	0.247376	4.18647e-07	1.07185e-05	408	408
NFKBIL2	0.247259	4.2409e-07	1.08273e-05	408	408
TFG	0.246998	4.36505e-07	1.10488e-05	408	408
ACOX1	0.246953	4.3872e-07	1.10908e-05	408	408
HLTF	0.246798	4.4626e-07	1.12531e-05	408	408
COPB2	0.246373	4.67709e-07	1.17202e-05	408	408
RHOV	0.246226	4.75351e-07	1.18672e-05	408	408
BSPRY	0.246047	4.84823e-07	1.20736e-05	408	408
STIP1	0.245982	4.88302e-07	1.21301e-05	408	408
POGK	0.24559	5.09805e-07	1.26018e-05	408	408
KIF14	0.245567	5.11085e-07	1.26024e-05	408	408
CEBPA	0.245318	5.25263e-07	1.29044e-05	408	408
EPN3	0.245292	5.26753e-07	1.29251e-05	408	408
STARD10	0.244995	5.44225e-07	1.32726e-05	408	408
KIF4A	0.244977	5.45323e-07	1.32807e-05	408	408
TROAP	0.244956	5.46545e-07	1.32807e-05	408	408
EXO1	0.244856	5.52591e-07	1.34114e-05	408	408
EPCAM	0.244487	5.75361e-07	1.38355e-05	408	408
GGH	0.244482	5.75638e-07	1.38355e-05	408	408
TAF4	0.244338	5.84794e-07	1.40064e-05	408	408
ECT2	0.244249	5.90506e-07	1.41263e-05	408	408
C1orf112	0.244137	5.97759e-07	1.42658e-05	408	408
ACSL3	0.244096	6.00468e-07	1.42964e-05	408	408
C1orf172	0.243934	6.11195e-07	1.45001e-05	408	405
PYCR1	0.243869	6.15554e-07	1.45617e-05	408	408
AVL9	0.243862	6.15969e-07	1.45617e-05	408	408
LCLAT1	0.243834	6.1789e-07	1.45899e-05	408	408
UBE2T	0.243686	6.27953e-07	1.4758e-05	408	408
MEMO1	0.243525	6.3906e-07	1.49839e-05	408	408
SLC2A1	0.243271	6.56965e-07	1.53398e-05	408	408
NXPH4	0.24304	6.73675e-07	1.5631e-05	408	408
TMEM182	0.242788	6.92403e-07	1.59915e-05	408	408
ZNF138	0.242744	6.95718e-07	1.60496e-05	408	408
RCC1	0.24264	7.03595e-07	1.62126e-05	408	408
P4HB	0.242343	7.26602e-07	1.66852e-05	408	408
GGCX	0.242301	7.29947e-07	1.67046e-05	408	408
ANLN	0.242285	7.31231e-07	1.67149e-05	408	408
EFNA4	0.24224	7.3481e-07	1.67711e-05	408	408
ZNF273	0.242099	7.46035e-07	1.69952e-05	408	408
LOC339674	0.24201	7.53284e-07	1.70827e-05	408	389
CCDC138	0.241974	7.56269e-07	1.7131e-05	408	408
ALDH3B2	0.241913	7.61223e-07	1.72238e-05	408	408
RIMKLA	0.241758	7.74135e-07	1.74568e-05	408	407
STT3A	0.241685	7.80204e-07	1.75739e-05	408	408
CENPA	0.241221	8.20297e-07	1.83328e-05	408	408
CASKIN1	0.241185	8.23531e-07	1.83845e-05	408	379
RFC3	0.241143	8.27237e-07	1.8431e-05	408	408
TTC39A	0.241141	8.27451e-07	1.8431e-05	408	408
CXADR	0.240879	8.51111e-07	1.8916e-05	408	407
SERP1	0.240675	8.69976e-07	1.92499e-05	408	408
TMEM45B	0.240579	8.79063e-07	1.93868e-05	408	408
ARHGAP11A	0.240374	8.98646e-07	1.97102e-05	408	408
PUSL1	0.240314	9.04384e-07	1.98126e-05	408	408
FAM84A	0.240288	9.06992e-07	1.98282e-05	408	408
SKP2	0.240233	9.12376e-07	1.99242e-05	408	408
OTX1	0.240061	9.29329e-07	2.02503e-05	408	404
PAK4	0.239965	9.38905e-07	2.04146e-05	408	408
APH1A	0.239929	9.42583e-07	2.04723e-05	408	408
H2AFX	0.239864	9.4914e-07	2.05702e-05	408	408
HOOK1	0.239742	9.6168e-07	2.0797e-05	408	408
KRT33A	0.239437	9.93585e-07	2.14176e-05	408	310
WDR45L	0.239112	1.0287e-06	2.19386e-05	408	408
TTF2	0.238959	1.04569e-06	2.22537e-05	408	408
YIPF6	0.238931	1.04883e-06	2.22969e-05	408	408
LOC80054	0.238849	1.05805e-06	2.24453e-05	408	408
RSRC1	0.238816	1.0618e-06	2.24536e-05	408	408
ST14	0.238815	1.0619e-06	2.24536e-05	408	408
SLC6A2	0.238725	1.07212e-06	2.2624e-05	408	344
POF1B	0.238468	1.10187e-06	2.31543e-05	408	401
FANCI	0.238436	1.10569e-06	2.32077e-05	408	408
CBX2	0.238427	1.10673e-06	2.32077e-05	408	408
ADAM10	0.238342	1.11673e-06	2.33685e-05	408	408
OVOL1	0.238303	1.1214e-06	2.34419e-05	408	406
SNRPA1	0.237844	1.17759e-06	2.44862e-05	408	408
ATAD5	0.237441	1.22896e-06	2.53728e-05	408	408
GPLD1	0.237161	1.266e-06	2.5977e-05	408	396
TK1	0.236867	1.30608e-06	2.67173e-05	408	408
FGF12	0.236664	1.33444e-06	2.72141e-05	408	404
THRB	0.236636	1.33831e-06	2.72654e-05	408	408
AMN	0.236565	1.34836e-06	2.74423e-05	408	407
MAD2L1	0.236508	1.35662e-06	2.75823e-05	408	408
SCNN1B	0.236458	1.36382e-06	2.77006e-05	408	405
TOMM40	0.236167	1.40623e-06	2.84754e-05	408	408
EPB41	0.236017	1.42866e-06	2.88713e-05	408	408
HNRNPL	0.235857	1.45299e-06	2.93038e-05	408	408
IGSF9	0.235786	1.46395e-06	2.94657e-05	408	407
KIF22	0.235591	1.49426e-06	2.98957e-05	408	408
TMEM206	0.235561	1.49903e-06	2.99611e-05	408	408
BRCA2	0.235419	1.52157e-06	3.03511e-05	408	408
PLK4	0.235244	1.54983e-06	3.08534e-05	408	408
ANKRD56	0.235086	1.57575e-06	3.12257e-05	408	406
HNRNPUL2	0.235009	1.58843e-06	3.14037e-05	408	408
RAD51AP1	0.234961	1.59646e-06	3.14692e-05	408	408
RTN3	0.234843	1.61638e-06	3.1737e-05	408	408
DNAJC19	0.234834	1.61798e-06	3.17374e-05	408	408
ACTR3B	0.234792	1.62498e-06	3.18435e-05	408	408
LLGL2	0.234733	1.63515e-06	3.19493e-05	408	408
MAST1	0.2347	1.64082e-06	3.19852e-05	408	407
TMEM69	0.234639	1.6513e-06	3.21394e-05	408	408
ELOVL1	0.234531	1.67013e-06	3.23801e-05	408	408
RNF208	0.23443	1.68776e-06	3.26273e-05	408	408
RALBP1	0.234368	1.69874e-06	3.28079e-05	408	408
KDELR2	0.234354	1.70128e-06	3.28254e-05	408	408
PRAP1	0.234124	1.7427e-06	3.34955e-05	408	343
PLA2G3	0.234114	1.74457e-06	3.34994e-05	408	244
IGHMBP2	0.234058	1.75471e-06	3.36119e-05	408	408
C1orf198	0.23398	1.76909e-06	3.38407e-05	408	408
AQP11	0.233944	1.77579e-06	3.39364e-05	408	406
HIC2	0.233906	1.78285e-06	3.40314e-05	408	408
IARS2	0.233899	1.78416e-06	3.40314e-05	408	408
GDPD3	0.233723	1.81722e-06	3.45635e-05	408	408
NMD3	0.233441	1.87141e-06	3.5426e-05	408	408
ACER2	0.233367	1.88593e-06	3.56336e-05	408	408
INA	0.233328	1.89366e-06	3.57124e-05	408	404
FAM190A	0.233206	1.91782e-06	3.6134e-05	408	401
CNOT3	0.233113	1.93641e-06	3.64158e-05	408	408
SLED1	0.233005	1.95836e-06	3.67596e-05	408	355
CEBPG	0.232915	1.97684e-06	3.70717e-05	408	408
SLC25A10	0.232865	1.98706e-06	3.71939e-05	408	408
CLCN2	0.232735	2.01421e-06	3.76318e-05	408	408
IDH1	0.232634	2.03535e-06	3.79039e-05	408	408
CDH1	0.232539	2.05549e-06	3.81895e-05	408	408
CACYBP	0.23249	2.06592e-06	3.83121e-05	408	408
KIAA1524	0.232451	2.07428e-06	3.83804e-05	408	408
TM9SF4	0.23231	2.10499e-06	3.88289e-05	408	408
CLDN4	0.2323	2.10721e-06	3.88289e-05	408	408
ATP11B	0.232299	2.10734e-06	3.88289e-05	408	408
C19orf73	0.232255	2.11687e-06	3.89329e-05	408	408
CDC25C	0.232206	2.12777e-06	3.90976e-05	408	408
DUSP5P	0.232182	2.13308e-06	3.91592e-05	408	387
KIAA1543	0.231889	2.19864e-06	4.02891e-05	408	408
KCMF1	0.231858	2.20576e-06	4.03825e-05	408	408
TMED2	0.231701	2.24197e-06	4.09707e-05	408	408
LIN54	0.231034	2.40167e-06	4.34142e-05	408	408
METTL2A	0.230969	2.41782e-06	4.36274e-05	408	408
ACSL1	0.230851	2.44754e-06	4.41239e-05	408	408
ELOVL6	0.230774	2.46692e-06	4.43138e-05	408	408
GINS4	0.23058	2.51666e-06	4.50461e-05	408	408
UXS1	0.230416	2.55958e-06	4.56512e-05	408	408
NFS1	0.230015	2.667e-06	4.73144e-05	408	408
KRT33B	0.229862	2.70924e-06	4.78943e-05	408	325
MPHOSPH10	0.229725	2.74757e-06	4.82739e-05	408	408
RASEF	0.229696	2.75578e-06	4.83335e-05	408	391
FAM131C	0.229619	2.77772e-06	4.86756e-05	408	391
OXSM	0.229586	2.7871e-06	4.87973e-05	408	408
TMEM209	0.22946	2.82338e-06	4.93464e-05	408	408
ASPM	0.22939	2.84362e-06	4.96136e-05	408	408
FAM115C	0.229332	2.86049e-06	4.97736e-05	408	408
PRDX2	0.229323	2.86295e-06	4.97736e-05	408	408
SLC25A33	0.229115	2.92457e-06	5.07169e-05	408	408
ZDHHC5	0.229067	2.93892e-06	5.09218e-05	408	408
RAB7A	0.228825	3.01267e-06	5.20647e-05	408	408
SLC9A4	0.228776	3.0276e-06	5.22776e-05	408	361
PANK1	0.228706	3.04928e-06	5.24606e-05	408	408
NANP	0.2287	3.05128e-06	5.24606e-05	408	408
MPP7	0.22863	3.07305e-06	5.27271e-05	408	408
SDHC	0.228625	3.07465e-06	5.27271e-05	408	408
GTF2IRD1	0.228625	3.07467e-06	5.27271e-05	408	408
ACN9	0.228603	3.08157e-06	5.28002e-05	408	408
PCYT2	0.228532	3.10379e-06	5.29997e-05	408	408
ZNF398	0.228331	3.16827e-06	5.3715e-05	408	408
HMMR	0.228317	3.17276e-06	5.37199e-05	408	408
NSF	0.227991	3.27958e-06	5.50635e-05	408	408
FAM64A	0.227862	3.32289e-06	5.56508e-05	408	408
TMEM179B	0.227646	3.39665e-06	5.66495e-05	408	408
MYO5B	0.227399	3.48302e-06	5.79453e-05	408	408
MARVELD2	0.22688	3.67079e-06	6.0467e-05	408	408
ZFP64	0.226725	3.72908e-06	6.12896e-05	408	408
DOLPP1	0.226525	3.80506e-06	6.24223e-05	408	408
ORC1L	0.226475	3.8243e-06	6.26867e-05	408	408
KIAA0114	0.226308	3.88912e-06	6.35931e-05	408	408
HMBS	0.226291	3.89591e-06	6.36523e-05	408	408
C2CD3	0.226159	3.94838e-06	6.41956e-05	408	408
PRUNE	0.226014	4.00638e-06	6.49364e-05	408	408
MORC2	0.22601	4.00777e-06	6.49364e-05	408	408
GPSM2	0.226005	4.01014e-06	6.49364e-05	408	408
PABPC3	0.225934	4.03876e-06	6.52417e-05	408	408
TDRKH	0.225678	4.14413e-06	6.66753e-05	408	408
EPS15L1	0.225314	4.29858e-06	6.86642e-05	408	408
STX3	0.225282	4.31251e-06	6.88318e-05	408	408
SRD5A3	0.225217	4.34082e-06	6.91736e-05	408	408
AHCTF1	0.225187	4.35399e-06	6.93224e-05	408	408
BDH1	0.2251	4.39221e-06	6.96379e-05	408	408
POLR2G	0.225096	4.39373e-06	6.96379e-05	408	408
GMCL1	0.225095	4.39427e-06	6.96379e-05	408	408
ZNF556	0.224974	4.44792e-06	7.02855e-05	408	275
NSDHL	0.224836	4.5097e-06	7.11306e-05	408	408
CHEK1	0.224828	4.5133e-06	7.11306e-05	408	408
GPD1L	0.2248	4.52623e-06	7.12783e-05	408	408
DLGAP5	0.224737	4.55486e-06	7.16167e-05	408	408
HIST1H2BG	0.224679	4.58161e-06	7.19245e-05	408	397
MRPL21	0.224532	4.6492e-06	7.28714e-05	408	408
C11orf59	0.224462	4.68219e-06	7.33312e-05	408	408
POLR3K	0.224419	4.70199e-06	7.35263e-05	408	408
CTTN	0.224394	4.71409e-06	7.36582e-05	408	408
UCK2	0.224142	4.83421e-06	7.52506e-05	408	408
LRP5	0.224139	4.83586e-06	7.52506e-05	408	408
C11orf30	0.224133	4.83853e-06	7.52506e-05	408	408
PL-5283	0.224095	4.85709e-06	7.54222e-05	408	408
ESCO2	0.224034	4.88681e-06	7.57664e-05	408	408
ACAD9	0.223996	4.90519e-06	7.59338e-05	408	408
METTL12	0.223983	4.91147e-06	7.59724e-05	408	408
ATAD2	0.22396	4.92311e-06	7.60937e-05	408	408
AP1M2	0.223927	4.93906e-06	7.62815e-05	408	408
CSNK2A1	0.223796	5.00398e-06	7.71794e-05	408	408
H2AFZ	0.223795	5.0049e-06	7.71794e-05	408	408
UBE2O	0.223563	5.12161e-06	7.8615e-05	408	408
PGD	0.223554	5.12615e-06	7.8615e-05	408	408
DCXR	0.223529	5.13899e-06	7.87024e-05	408	408
MCCC1	0.223465	5.17208e-06	7.90759e-05	408	408
CIT	0.223306	5.25442e-06	8.01639e-05	408	408
TMEM189	0.223259	5.27906e-06	8.04786e-05	408	408
MAP6D1	0.223135	5.34469e-06	8.10477e-05	408	408
PRR11	0.223121	5.35205e-06	8.10979e-05	408	405
LOC100287227	0.223058	5.38572e-06	8.14392e-05	408	408
TIAM1	0.223056	5.38676e-06	8.14392e-05	408	408
TMEM79	0.22302	5.40602e-06	8.16485e-05	408	408
ERBB3	0.223015	5.40875e-06	8.16485e-05	408	408
DSG1	0.222936	5.45141e-06	8.21687e-05	408	358
SLC19A2	0.222924	5.45819e-06	8.22091e-05	408	408
RDM1	0.222892	5.47561e-06	8.23477e-05	408	406
CCNF	0.222776	5.53878e-06	8.3173e-05	408	408
ALG3	0.222667	5.59914e-06	8.38282e-05	408	408
DGAT2	0.222471	5.70932e-06	8.53502e-05	408	408
MAP4K2	0.222409	5.7445e-06	8.58123e-05	408	408
MFSD11	0.222254	5.83292e-06	8.68095e-05	408	408
CDCA3	0.222074	5.93821e-06	8.82457e-05	408	408
PCYOX1	0.221943	6.01527e-06	8.93245e-05	408	408
HIST3H2A	0.221858	6.06619e-06	8.98809e-05	408	408
C16orf59	0.221839	6.07743e-06	8.99312e-05	408	408
ADCK2	0.221792	6.10575e-06	9.02669e-05	408	408
TMEM147	0.221775	6.11602e-06	9.03317e-05	408	408
TFAP2C	0.22177	6.11915e-06	9.03317e-05	408	408
ZSCAN12P1	0.221625	6.2078e-06	9.14716e-05	408	408
LRRC59	0.221403	6.34506e-06	9.32547e-05	408	408
ADAM11	0.221193	6.47819e-06	9.48636e-05	408	408
ZNF706	0.221007	6.59756e-06	9.64707e-05	408	408
C17orf96	0.220975	6.61866e-06	9.67087e-05	408	408
LSM14B	0.220938	6.64265e-06	9.69885e-05	408	408
UCHL5	0.220885	6.67725e-06	9.72811e-05	408	408
PIGM	0.220851	6.69976e-06	9.75382e-05	408	408
LOC154761	0.220748	6.7681e-06	9.84616e-05	408	407
KCNRG	0.220553	6.89886e-06	0.000100001	408	405
KLF5	0.220492	6.9403e-06	0.000100529	408	408
FEN1	0.220231	7.12107e-06	0.000102702	408	408
RAB5A	0.220152	7.17622e-06	0.000103349	408	408
VPS35	0.220073	7.23215e-06	0.000104005	408	408
FAM136A	0.219946	7.32245e-06	0.000105002	408	408
TOP2B	0.219918	7.34259e-06	0.000105141	408	408
ACTL6A	0.219687	7.51055e-06	0.000107163	408	408
C16orf53	0.219582	7.58825e-06	0.000108041	408	408
CCDC150	0.219417	7.7119e-06	0.000109646	408	408
AURKAPS1	0.219264	7.82791e-06	0.000111137	408	408
CASC5	0.219255	7.83473e-06	0.000111156	408	408
MSH2	0.219065	7.98142e-06	0.000113136	408	408
SCNN1G	0.21906	7.98564e-06	0.000113136	408	401
C21orf58	0.219029	8.0095e-06	0.000113394	408	408
FAM83D	0.218994	8.03743e-06	0.000113709	408	408
LRRC58	0.21897	8.05622e-06	0.000113815	408	408
PAICS	0.218798	8.19201e-06	0.000115408	408	408
RAB25	0.218767	8.21673e-06	0.000115675	408	407
HRASLS	0.218757	8.2247e-06	0.000115706	408	341
SRCIN1	0.218712	8.26119e-06	0.000116056	408	408
XPNPEP3	0.218678	8.28839e-06	0.000116171	408	408
KDM1A	0.218676	8.29052e-06	0.000116171	408	408
C8orf51	0.21859	8.36025e-06	0.000117038	408	407
BIRC5	0.218535	8.40468e-06	0.000117578	408	408
S100A14	0.218481	8.44895e-06	0.000118032	408	407
LOC401010	0.218324	8.57877e-06	0.000119513	408	408
RACGAP1	0.218131	8.74158e-06	0.000121522	408	408
LIN9	0.218122	8.74939e-06	0.000121522	408	408
TDG	0.218117	8.75334e-06	0.000121522	408	408
DNMT3B	0.21806	8.80185e-06	0.000122111	408	408
TYW1	0.218021	8.83599e-06	0.0001225	408	408
CLNS1A	0.217991	8.86132e-06	0.000122766	408	408
MOSC1	0.217817	9.0125e-06	0.000124602	408	408
MELK	0.217542	9.25572e-06	0.000127263	408	408
ANO10	0.217529	9.26793e-06	0.000127344	408	408
RCN2	0.217462	9.32774e-06	0.000128078	408	408
APITD1	0.217444	9.3443e-06	0.000128217	408	408
DNAJC11	0.217185	9.58167e-06	0.000131113	408	408
LRRIQ4	0.21718	9.58571e-06	0.000131113	408	363
ESRP2	0.217068	9.69079e-06	0.000132337	408	408
USP39	0.217032	9.72482e-06	0.000132712	408	408
TBCE	0.216886	9.86229e-06	0.000134313	408	408
DCUN1D1	0.216699	1.00421e-05	0.000136206	408	408
MCM2	0.216684	1.00573e-05	0.000136321	408	408
LDLR	0.21667	1.00701e-05	0.000136323	408	408
C1orf103	0.216572	1.0166e-05	0.000137515	408	408
KIAA1958	0.216379	1.03575e-05	0.000139728	408	408
BHMT	0.216181	1.05563e-05	0.00014222	408	379
ZNF217	0.216138	1.06004e-05	0.000142621	408	408
SLC33A1	0.215915	1.08309e-05	0.000145041	408	408
GJB6	0.215907	1.08387e-05	0.000145049	408	407
NCAPG	0.215879	1.08674e-05	0.000145337	408	408
DNA2	0.215823	1.09266e-05	0.000145835	408	408
MYLK3	0.215769	1.09835e-05	0.000146497	408	399
MASTL	0.21576	1.09934e-05	0.000146532	408	408
MREG	0.215742	1.10123e-05	0.000146606	408	408
MRPS33	0.215652	1.11074e-05	0.000147479	408	408
HES6	0.215651	1.11085e-05	0.000147479	408	408
CD24	0.215618	1.11443e-05	0.000147832	408	408
FAM171A2	0.215612	1.11499e-05	0.000147832	408	408
BCAT2	0.215504	1.12669e-05	0.000149185	408	408
ARCN1	0.215451	1.13245e-05	0.000149652	408	408
RNFT2	0.215345	1.144e-05	0.000151079	408	408
GFM1	0.215219	1.15794e-05	0.000152619	408	408
ALOX15	0.215071	1.17445e-05	0.000154287	408	396
SLC38A1	0.215029	1.17913e-05	0.000154598	408	408
CRB3	0.214935	1.18983e-05	0.000155695	408	405
ZNF473	0.214867	1.19758e-05	0.000156608	408	408
SPRR1B	0.214766	1.20918e-05	0.000157918	408	388
TYRO3	0.21464	1.22388e-05	0.000159629	408	408
FLJ46111	0.21409	1.28985e-05	0.000167364	408	384
RUVBL1	0.21407	1.2924e-05	0.000167586	408	408
VKORC1L1	0.213998	1.3012e-05	0.000168291	408	408
POC1A	0.213981	1.30335e-05	0.000168461	408	408
CHEK2	0.213957	1.30638e-05	0.000168743	408	408
HIST2H3C	0.213933	1.30934e-05	0.000169018	408	395
TBL2	0.213903	1.31302e-05	0.000169383	408	408
ARHGAP8	0.213859	1.31865e-05	0.00017	408	404
SLC25A17	0.213846	1.32019e-05	0.000170027	408	408
KCNJ11	0.213826	1.32269e-05	0.00017009	408	406
CSPG5	0.213826	1.32274e-05	0.00017009	408	408
KIAA1522	0.21381	1.32482e-05	0.000170248	408	408
BRCA1	0.213744	1.33313e-05	0.000171096	408	408
BID	0.213725	1.33557e-05	0.0001713	408	408
SLC39A4	0.213716	1.33673e-05	0.00017134	408	408
MTMR4	0.21355	1.35797e-05	0.00017384	408	408
GRHL2	0.213536	1.35973e-05	0.000173953	408	407
LOC100130987	0.213507	1.36347e-05	0.000174209	408	408
HMGXB4	0.213465	1.36893e-05	0.000174685	408	408
KRTAP4-1	0.213396	1.37794e-05	0.000175723	408	368
KRT37	0.213265	1.3952e-05	0.000177472	408	220
TMEM41A	0.213182	1.40634e-05	0.000178775	408	408
CATSPER2P1	0.213036	1.42585e-05	0.000180912	408	408
CLDN7	0.212853	1.45091e-05	0.000183858	408	408
FGFR4	0.212804	1.45757e-05	0.000184469	408	408
BTF3L4	0.212617	1.48371e-05	0.000187505	408	408
ZWILCH	0.212612	1.48437e-05	0.000187505	408	408
FA2H	0.212513	1.49842e-05	0.000188924	408	407
AFTPH	0.212382	1.51703e-05	0.00019079	408	408
DAG1	0.212263	1.53429e-05	0.000192719	408	408
XPOT	0.212215	1.54121e-05	0.000193346	408	408
PABPC1	0.211945	1.58109e-05	0.000197853	408	408
THUMPD3	0.211916	1.58538e-05	0.000198048	408	408
RBM28	0.211914	1.58561e-05	0.000198048	408	408
JUP	0.21168	1.62101e-05	0.000201466	408	408
CCNE1	0.211646	1.62631e-05	0.000201999	408	408
GTPBP4	0.211633	1.6282e-05	0.000202088	408	408
MRPL49	0.211603	1.6329e-05	0.000202441	408	408
MMACHC	0.21155	1.64101e-05	0.000203069	408	408
NIPSNAP1	0.211511	1.64707e-05	0.000203569	408	408
CGREF1	0.211498	1.6491e-05	0.000203645	408	405
EPB41L4B	0.211467	1.65383e-05	0.000203947	408	408
SRPR	0.211378	1.66782e-05	0.000205121	408	408
CYB5A	0.211349	1.67244e-05	0.000205564	408	408
PAXIP1	0.211329	1.67556e-05	0.00020582	408	408
LSR	0.21122	1.69286e-05	0.000207438	408	408
ALDH5A1	0.210835	1.75526e-05	0.000213423	408	408
BOLA1	0.210827	1.75644e-05	0.000213423	408	408
PDIA4	0.210786	1.76326e-05	0.000214102	408	408
SLC19A1	0.210568	1.79968e-05	0.000218127	408	408
SPC25	0.210526	1.80688e-05	0.000218867	408	408
MTL5	0.210303	1.84504e-05	0.000222529	408	408
SPTBN2	0.210291	1.8471e-05	0.000222529	408	408
ILF2	0.21004	1.89099e-05	0.000227227	408	408
RDH12	0.209966	1.90417e-05	0.000228171	408	387
PARD6B	0.209896	1.91665e-05	0.000229529	408	408
PPP1R3G	0.209883	1.91889e-05	0.000229552	408	408
NOL11	0.209774	1.93859e-05	0.000231189	408	408
DHRS11	0.209514	1.98631e-05	0.000236343	408	408
HIST2H2BE	0.209413	2.00507e-05	0.000238126	408	408
TMEM39A	0.209356	2.01569e-05	0.000239245	408	408
ECE2	0.209328	2.02095e-05	0.000239541	408	408
GNPNAT1	0.209324	2.02176e-05	0.000239541	408	408
HIST1H3G	0.209233	2.03886e-05	0.000241282	408	386
RECQL4	0.209164	2.05216e-05	0.000242712	408	408
LOC127841	0.209124	2.05983e-05	0.000243188	408	368
TSSC1	0.209054	2.07316e-05	0.000244618	408	408
DLAT	0.209018	2.08016e-05	0.000245155	408	408
LOC100134368	0.208984	2.08686e-05	0.0002458	408	385
RAB10	0.208757	2.13139e-05	0.000250604	408	408
CYP4F22	0.208714	2.13984e-05	0.00025145	408	405
LRPPRC	0.208568	2.16913e-05	0.000254445	408	408
RAC3	0.208488	2.18532e-05	0.000255894	408	408
FSCN2	0.208468	2.18937e-05	0.000256219	408	402
GOLGA4	0.208439	2.19518e-05	0.000256585	408	408
VRK1	0.208433	2.19635e-05	0.000256585	408	408
PFKFB4	0.208421	2.19891e-05	0.000256587	408	408
TRIT1	0.208326	2.21829e-05	0.000258247	408	408
TPD52	0.208269	2.23015e-05	0.000259243	408	408
MGC57346	0.20826	2.23203e-05	0.000259243	408	408
STAU1	0.208067	2.27235e-05	0.000263324	408	408
FAM36A	0.208049	2.27608e-05	0.000263445	408	408
ZNF165	0.20796	2.29482e-05	0.000265307	408	408
CENPI	0.20789	2.30992e-05	0.000266766	408	407
CPSF3	0.207651	2.36149e-05	0.000272387	408	408
UHRF1	0.207575	2.37805e-05	0.000273995	408	408
CBX8	0.207575	2.37817e-05	0.000273995	408	408
DHX36	0.20755	2.38363e-05	0.000274467	408	408
LOC152024	0.207401	2.41675e-05	0.000277802	408	323
GLB1L2	0.20717	2.46868e-05	0.000282741	408	407
BLOC1S3	0.20716	2.47101e-05	0.000282741	408	408
YDJC	0.206808	2.55255e-05	0.00029091	408	408
CBX4	0.206799	2.55467e-05	0.000290986	408	408
PTPRF	0.206658	2.588e-05	0.000293781	408	408
LOC100128640	0.206574	2.60824e-05	0.000295497	408	408
TRAIP	0.20637	2.65758e-05	0.00030015	408	408
AHCY	0.206132	2.71624e-05	0.000306257	408	408
GJB7	0.205886	2.77824e-05	0.00031244	408	371
POLR3B	0.205871	2.78199e-05	0.00031244	408	408
SDC1	0.20584	2.79e-05	0.000313164	408	408
TTC9C	0.20548	2.88353e-05	0.000322759	408	408
HJURP	0.205376	2.91122e-05	0.000325495	408	408
PSMD11	0.205297	2.93214e-05	0.000327652	408	408
CCNA2	0.205271	2.93934e-05	0.000328273	408	408
AKR1B1	0.205235	2.94882e-05	0.000329148	408	408
DDN	0.20522	2.95293e-05	0.000329241	408	403
RNF126P1	0.20504	3.00192e-05	0.000334517	408	358
SYTL5	0.204948	3.02728e-05	0.000337155	408	391
SILV	0.204792	3.07076e-05	0.000341428	408	408
RRM2	0.204759	3.07981e-05	0.000342055	408	408
LOC100134713	0.204748	3.08288e-05	0.000342206	408	408
EEF1A2	0.204649	3.11104e-05	0.000345141	408	404
EIF2B5	0.204556	3.13731e-05	0.000347671	408	408
KLHL7	0.204487	3.15711e-05	0.000349479	408	408
DSCR6	0.204243	3.2282e-05	0.00035656	408	407
PPL	0.203974	3.30803e-05	0.000364174	408	408
GRB7	0.20387	3.33931e-05	0.000367215	408	408
CGN	0.203813	3.35674e-05	0.000368726	408	407
UBE2E1	0.203754	3.3747e-05	0.000370496	408	408
POP7	0.203457	3.46701e-05	0.000379798	408	408
RAB3A	0.203413	3.48075e-05	0.000381096	408	408
LOC255167	0.20314	3.56773e-05	0.000389608	408	337
LYPD3	0.203129	3.57155e-05	0.000389638	408	408
SLC41A1	0.203123	3.57332e-05	0.000389638	408	408
TMED4	0.203114	3.57621e-05	0.000389638	408	408
USP46	0.203114	3.57627e-05	0.000389638	408	408
SRMS	0.202974	3.62182e-05	0.000393959	408	384
ILVBL	0.20286	3.65932e-05	0.000397392	408	408
MEX3A	0.202816	3.67386e-05	0.000398754	408	408
CDCA2	0.202727	3.7037e-05	0.000401558	408	408
ERAL1	0.202638	3.73347e-05	0.000404348	408	408
CENPL	0.202601	3.74595e-05	0.000405262	408	408
PBK	0.202571	3.75606e-05	0.000406136	408	408
ITSN2	0.202473	3.78931e-05	0.000408849	408	408
ANKRD5	0.202431	3.80371e-05	0.000409962	408	408
KIAA1257	0.202355	3.82999e-05	0.000412246	408	402
ZDHHC18	0.202333	3.83763e-05	0.000412731	408	408
ATP6V0E2	0.202274	3.85788e-05	0.000414464	408	408
FGFBP3	0.202205	3.88225e-05	0.000416635	408	408
FMO9P	0.202195	3.8857e-05	0.000416782	408	362
TECR	0.20215	3.90153e-05	0.000418257	408	408
GK5	0.202013	3.94965e-05	0.000422963	408	408
KDELR1	0.201883	3.99618e-05	0.000427261	408	408
TJP2	0.201832	4.01468e-05	0.000428553	408	408
NME1	0.201794	4.02834e-05	0.000429553	408	408
STK35	0.201785	4.03171e-05	0.000429685	408	408
ECHS1	0.20177	4.03714e-05	0.000430035	408	408
TST	0.201728	4.05245e-05	0.000431394	408	408
ZNF680	0.201723	4.0542e-05	0.000431394	408	408
SLC16A13	0.201675	4.07153e-05	0.000433007	408	408
ACAP2	0.201661	4.07674e-05	0.000433332	408	408
GINS2	0.201633	4.08698e-05	0.00043396	408	408
STT3B	0.201597	4.10045e-05	0.00043516	408	408
RCC2	0.201552	4.11693e-05	0.000436627	408	408
BZW2	0.201541	4.12077e-05	0.000436627	408	408
TSPAN13	0.201535	4.12303e-05	0.000436632	408	408
RHOU	0.201362	4.18761e-05	0.000441837	408	408
GDAP2	0.201353	4.19087e-05	0.000441948	408	408
BPNT1	0.201331	4.19948e-05	0.000442623	408	408
PREPL	0.201313	4.20623e-05	0.000443102	408	408
LRP2	0.201301	4.21053e-05	0.000443322	408	364
KIAA0406	0.201077	4.296e-05	0.000451846	408	408
GLTP	0.201044	4.30886e-05	0.000452578	408	408
LPO	0.201013	4.32092e-05	0.000453515	408	257
SUMF1	0.200824	4.39438e-05	0.000460871	408	408
COPG2	0.200821	4.39559e-05	0.000460871	408	408
TMED3	0.200805	4.40199e-05	0.000461177	408	408
STIL	0.200802	4.40312e-05	0.000461177	408	408
DUS4L	0.20071	4.4393e-05	0.000464481	408	408
RRP1	0.200667	4.45637e-05	0.000465782	408	408
PRPF19	0.200578	4.4922e-05	0.000468792	408	408
CDC20	0.200342	4.58789e-05	0.000476299	408	408
PCSK9	0.200331	4.59233e-05	0.000476513	408	392
C9orf100	0.200111	4.68314e-05	0.000484432	408	408
CABLES2	0.199936	4.75694e-05	0.000491053	408	408
MARVELD3	0.199925	4.7616e-05	0.000491281	408	407
C2orf29	0.19988	4.78062e-05	0.000492736	408	408
MYCL1	0.199822	4.80554e-05	0.000494542	408	408
MLF1IP	0.199756	4.83382e-05	0.0004965	408	408
ANP32E	0.199736	4.8423e-05	0.000497049	408	408
MED12L	0.199584	4.90837e-05	0.000503057	408	399
LARP4B	0.199522	4.93525e-05	0.000505554	408	408
C11orf83	0.199512	4.93976e-05	0.000505758	408	408
LRFN2	0.199486	4.95136e-05	0.000506654	408	343
LRRC1	0.199481	4.95357e-05	0.000506654	408	408
ZNF777	0.198875	5.22729e-05	0.00053038	408	408
FAM84B	0.198873	5.22803e-05	0.00053038	408	408
ZBTB7C	0.198821	5.25243e-05	0.000532333	408	407
ANAPC1	0.19876	5.2808e-05	0.000534274	408	408
ATP12A	0.198757	5.28224e-05	0.000534274	408	272
TACC3	0.198721	5.29886e-05	0.000535414	408	408
PATL1	0.198699	5.30912e-05	0.000536181	408	408
GRIN1	0.198655	5.3298e-05	0.000537983	408	389
FANCB	0.198575	5.36802e-05	0.000540907	408	408
RUSC1	0.198567	5.37173e-05	0.000540907	408	408
PSMD12	0.198566	5.37211e-05	0.000540907	408	408
FANCA	0.198547	5.38138e-05	0.000541568	408	408
RNF128	0.198429	5.43755e-05	0.000546672	408	408
FLJ23867	0.198301	5.49957e-05	0.000552354	408	408
TLCD1	0.198252	5.52331e-05	0.000553836	408	408
LRP8	0.198248	5.52538e-05	0.000553836	408	408
C19orf46	0.198199	5.54927e-05	0.000555675	408	406
IQGAP3	0.198147	5.57493e-05	0.000557688	408	408
ZNF468	0.197986	5.65453e-05	0.000564805	408	408
MAZ	0.197916	5.68941e-05	0.000568006	408	408
PKMYT1	0.197908	5.69335e-05	0.000568116	408	408
TMEM9	0.197901	5.69702e-05	0.0005682	408	408
E2F2	0.197884	5.70582e-05	0.000568795	408	408
FUT6	0.197781	5.75744e-05	0.00057337	408	404
PGAM5	0.197594	5.85338e-05	0.000581481	408	408
PDP2	0.197505	5.8995e-05	0.000585481	408	408
KDM5B	0.19748	5.91232e-05	0.000586389	408	408
TDRD5	0.197391	5.95861e-05	0.000589878	408	369
NCOA6	0.197388	5.96019e-05	0.000589878	408	408
MRE11A	0.197386	5.96145e-05	0.000589878	408	408
RAB2A	0.197137	6.09354e-05	0.000601168	408	408
PTH2R	0.197085	6.12149e-05	0.000603331	408	303
ATP10B	0.19703	6.15067e-05	0.00060563	408	397
PTCD1	0.197003	6.16566e-05	0.000606491	408	408
EPR1	0.196966	6.18543e-05	0.000607542	408	405
TRIP13	0.196919	6.21133e-05	0.000609787	408	408
NOC2L	0.19688	6.23233e-05	0.000610952	408	408
RBL1	0.196776	6.2897e-05	0.000615672	408	408
LRRC14B	0.19673	6.31496e-05	0.000617599	408	177
PDAP1	0.196725	6.31763e-05	0.000617599	408	408
FOXM1	0.196701	6.33118e-05	0.000618525	408	408
DOPEY2	0.196571	6.40352e-05	0.000624374	408	408
HTR2C	0.1965	6.44337e-05	0.000627649	408	346
MUC15	0.196463	6.46421e-05	0.000629068	408	379
PEX19	0.196419	6.48936e-05	0.000631209	408	408
INTS2	0.196406	6.49659e-05	0.000631606	408	408
TUBGCP4	0.196277	6.57026e-05	0.00063784	408	408
PDCD2L	0.196197	6.61636e-05	0.000641694	408	408
MAP4K3	0.19609	6.67877e-05	0.000646183	408	408
KRT40	0.196083	6.68286e-05	0.000646268	408	254
CRCP	0.195767	6.86984e-05	0.000662233	408	408
LYSMD1	0.195752	6.87882e-05	0.00066266	408	408
C13orf23	0.195702	6.90859e-05	0.000664914	408	408
SRP68	0.195682	6.92063e-05	0.000665729	408	408
C11orf51	0.19562	6.95846e-05	0.000668007	408	408
CLTC	0.195503	7.02983e-05	0.000673003	408	408
SLC30A2	0.195418	7.08203e-05	0.000677061	408	383
ABHD12	0.195417	7.08234e-05	0.000677061	408	408
LOC113230	0.195362	7.11685e-05	0.000680035	408	408
ATP4A	0.195333	7.13459e-05	0.000681195	408	192
PUS7	0.195195	7.22092e-05	0.00068834	408	408
LY6G6C	0.195041	7.31826e-05	0.000696294	408	383
NADSYN1	0.194969	7.36414e-05	0.000699995	408	408
EXPH5	0.194725	7.52187e-05	0.000713296	408	408
PPPDE1	0.194607	7.599e-05	0.00071959	408	408
EAF1	0.194558	7.63132e-05	0.000721684	408	408
NOLC1	0.194557	7.63191e-05	0.000721684	408	408
EARS2	0.194335	7.78072e-05	0.000734715	408	408
CLCN5	0.194284	7.81494e-05	0.000737599	408	408
IGFL1	0.194267	7.82622e-05	0.000738317	408	379
PPP1CB	0.194192	7.87713e-05	0.000741723	408	408
LIG1	0.194032	7.98744e-05	0.000751052	408	408
TIMM8B	0.193942	8.04977e-05	0.000756182	408	408
GNL3	0.193906	8.07503e-05	0.000757866	408	408
PPP2R1B	0.193881	8.092e-05	0.000758513	408	408
LRRC26	0.193877	8.09504e-05	0.000758513	408	333
CHTF18	0.193874	8.09706e-05	0.000758513	408	408
MDH2	0.193751	8.18346e-05	0.000765534	408	408
LOC283392	0.193736	8.19404e-05	0.000765842	408	345
C2orf34	0.193722	8.20388e-05	0.000766371	408	408
PACSIN1	0.193701	8.21909e-05	0.000767434	408	407
CIDEA	0.193672	8.23996e-05	0.000769025	408	324
EIF1AD	0.193639	8.2632e-05	0.000770633	408	408
C2orf7	0.193593	8.29582e-05	0.000772121	408	408
LOC202781	0.19359	8.29832e-05	0.000772121	408	408
SLC35B1	0.193575	8.30885e-05	0.000772576	408	408
TBL1XR1	0.193562	8.31826e-05	0.000773093	408	408
C8orf55	0.193484	8.37454e-05	0.000777963	408	408
GABRQ	0.193437	8.40829e-05	0.000780375	408	262
EPRS	0.193376	8.45263e-05	0.000784006	408	408
RAB11FIP4	0.193367	8.45901e-05	0.000784006	408	408
DBF4	0.193367	8.45915e-05	0.000784006	408	408
TIGD3	0.19336	8.46408e-05	0.0007841	408	408
SELT	0.193347	8.47405e-05	0.000784662	408	408
MAP7	0.19334	8.47898e-05	0.000784756	408	408
HIST1H2BJ	0.193203	8.57938e-05	0.00079295	408	408
ZNF28	0.193148	8.62013e-05	0.000795982	408	408
WNT8B	0.193129	8.63485e-05	0.000796975	408	304
RTN4R	0.193048	8.69502e-05	0.000801421	408	408
C16orf88	0.192994	8.73536e-05	0.000804769	408	408
CD9	0.192961	8.76012e-05	0.000806122	408	408
C1orf201	0.192961	8.76014e-05	0.000806122	408	408
PPM1H	0.192959	8.76211e-05	0.000806122	408	408
POLDIP2	0.192927	8.78621e-05	0.000807598	408	408
EFCAB3	0.192903	8.80379e-05	0.00080819	408	304
CAMK2G	0.192862	8.83538e-05	0.000810631	408	408
TOB1	0.192847	8.84636e-05	0.000811267	408	408
DNAL4	0.192747	8.9231e-05	0.000817183	408	408
RHCE	0.192739	8.92873e-05	0.000817325	408	392
CCDC15	0.192722	8.9422e-05	0.000818184	408	408
HIST1H2BE	0.19264	9.0051e-05	0.000823278	408	407
PARD3	0.192639	9.00608e-05	0.000823278	408	408
SLC6A11	0.192558	9.06899e-05	0.000828033	408	360
TOX3	0.19244	9.16122e-05	0.000834416	408	351
C11orf71	0.192418	9.1783e-05	0.000835437	408	408
PI4KAP1	0.192331	9.24712e-05	0.000840331	408	408
PRDX1	0.192294	9.27709e-05	0.00084191	408	408
KIFC1	0.192241	9.31866e-05	0.0008453	408	408
HIST1H4E	0.192207	9.34607e-05	0.000847019	408	389
TRIM37	0.192198	9.3537e-05	0.000847328	408	408
DSN1	0.192063	9.46224e-05	0.000856	408	408
TTC9	0.191998	9.51532e-05	0.000860026	408	408
ALDOA	0.191984	9.52609e-05	0.000860611	408	408
EEF1E1	0.191831	9.65162e-05	0.00086921	408	408
RAD18	0.191812	9.66719e-05	0.00086983	408	408
GMCL1L	0.191683	9.77474e-05	0.000879113	408	382
PFKFB2	0.191666	9.78894e-05	0.000879995	408	408
UBAC2	0.191634	9.8162e-05	0.00088205	408	408
P2RY2	0.191557	9.8808e-05	0.00088706	408	408
GRID2IP	0.191549	9.88767e-05	0.000887279	408	395
CCNB1	0.191525	9.90789e-05	0.000888123	408	408
TRHDE	0.19151	9.91996e-05	0.000888586	408	366
ENTPD2	0.191372	0.000100382	0.000897177	408	404
MYH14	0.191361	0.000100476	0.000897222	408	408
CDT1	0.191361	0.000100477	0.000897222	408	408
LOC152217	0.191339	0.000100665	0.000898498	408	408
YTHDF1	0.19133	0.00010074	0.000898766	408	408
LOC92659	0.191325	0.000100786	0.000898766	408	408
PRRG2	0.191306	0.000100944	0.000899017	408	408
HNRNPR	0.191306	0.000100947	0.000899017	408	408
SLC6A8	0.191277	0.000101198	0.000900633	408	408
SLC39A11	0.191199	0.00010187	0.000906029	408	408
CHAF1A	0.191113	0.000102622	0.000911906	408	408
TMEM184A	0.19106	0.000103082	0.000915591	408	407
LMLN	0.19101	0.000103521	0.000918675	408	408
NHSL1	0.190991	0.000103697	0.000919827	408	408
C3orf33	0.190976	0.000103824	0.000920547	408	408
ATAD3A	0.190959	0.000103974	0.000921061	408	408
SHANK2	0.190904	0.000104465	0.000925002	408	408
LIG3	0.190883	0.000104653	0.000925538	408	408
FYTTD1	0.190794	0.000105446	0.000932043	408	408
DCAF13	0.190782	0.000105558	0.000932621	408	408
REEP6	0.190753	0.000105819	0.000934515	408	408
TMEM201	0.190649	0.000106757	0.000941553	408	408
RAD21	0.19064	0.000106836	0.000941841	408	408
POU2F3	0.190613	0.00010708	0.000943164	408	405
TMPRSS2	0.190572	0.000107457	0.000945232	408	404
COX8A	0.190566	0.000107512	0.000945302	408	408
RAP1GAP	0.190501	0.000108105	0.000950104	408	408
YWHAZ	0.190295	0.000110014	0.00096434	408	408
OVOL2	0.190163	0.000111252	0.000973912	408	402
XK	0.190049	0.000112332	0.000981654	408	408
SLC5A6	0.189997	0.000112827	0.000985551	408	408
TSTD1	0.189968	0.000113103	0.000987534	408	408
CKS2	0.18968	0.000115897	0.0010088	408	408
TRIB3	0.189678	0.000115919	0.0010088	408	408
ATP8B1	0.189676	0.000115942	0.0010088	408	408
CXorf22	0.189647	0.000116218	0.00101077	408	285
SSRP1	0.189627	0.000116418	0.00101207	408	408
CHP	0.189593	0.000116755	0.00101456	408	408
AMMECR1	0.189455	0.000118123	0.00102431	408	408
POLD3	0.189401	0.00011867	0.00102808	408	408
DDX10	0.189367	0.000119007	0.00103056	408	408
SRPRB	0.189045	0.000122282	0.00105572	408	408
SNX31	0.188926	0.000123522	0.00106459	408	393
UBR3	0.188896	0.000123831	0.0010668	408	408
NUDT15	0.188782	0.000125029	0.00107546	408	408
PLSCR2	0.18878	0.000125048	0.00107546	408	186
HIST1H4H	0.188762	0.000125241	0.00107633	408	408
GOLGA2	0.188748	0.00012538	0.00107655	408	408
TBC1D24	0.188709	0.000125795	0.001079	408	408
RGS9BP	0.188705	0.00012584	0.001079	408	388
LIN7B	0.188571	0.00012726	0.00108839	408	408
TSC22D2	0.188565	0.000127326	0.00108849	408	408
MRPS23	0.188484	0.0001282	0.00109363	408	408
UBE4A	0.188376	0.000129369	0.00110268	408	408
UPK1B	0.188348	0.000129677	0.00110482	408	405
PM20D1	0.188298	0.000130221	0.00110898	408	361
TEX261	0.188068	0.000132761	0.00112726	408	408
PLA2G4F	0.187959	0.000133975	0.00113613	408	397
CHD7	0.187926	0.000134348	0.00113832	408	408
CMAS	0.187755	0.000136286	0.00115328	408	408
PHGDH	0.187682	0.000137129	0.00115797	408	408
SUZ12	0.187618	0.000137859	0.0011631	408	408
PTDSS1	0.187572	0.000138396	0.00116621	408	408
KRT23	0.187487	0.000139384	0.00117318	408	403
LYPD6	0.18746	0.000139693	0.00117473	408	408
C19orf45	0.18746	0.000139699	0.00117473	408	369
NUDT8	0.187409	0.000140296	0.00117777	408	408
DLG1	0.187357	0.000140901	0.00118137	408	408
KIAA1467	0.187263	0.000142021	0.00118694	408	408
SERINC5	0.187261	0.00014204	0.00118694	408	408
RAB1A	0.186986	0.000145338	0.00121198	408	408
CMTM4	0.186956	0.000145702	0.0012142	408	408
C17orf71	0.186949	0.000145786	0.0012142	408	408
C11orf48	0.186914	0.000146217	0.00121549	408	408
S100A5	0.186908	0.000146293	0.00121549	408	391
TMEM125	0.186907	0.000146304	0.00121549	408	406
LOC100128191	0.186872	0.000146726	0.00121848	408	408
RNF26	0.186793	0.000147692	0.00122499	408	408
RAD23B	0.18676	0.000148101	0.00122769	408	408
CHMP4C	0.186752	0.000148202	0.00122769	408	408
TMCC1	0.186701	0.00014883	0.00123238	408	408
TNNI3	0.186608	0.000149985	0.0012399	408	340
CHRNA5	0.186551	0.000150706	0.00124483	408	408
GORASP2	0.186531	0.000150954	0.00124585	408	408
SPRR4	0.186511	0.000151207	0.00124691	408	184
HIST1H1C	0.186386	0.000152793	0.00125896	408	408
C13orf37	0.186245	0.000154595	0.00127328	408	408
KIF18A	0.186215	0.000154979	0.00127498	408	408
ADAM2	0.186214	0.000154993	0.00127498	408	106
ZNF664	0.186144	0.000155891	0.00128185	408	408
SLC11A2	0.186027	0.000157419	0.00129283	408	408
S100P	0.185993	0.000157863	0.00129541	408	408
NUP205	0.185965	0.000158232	0.0012979	408	408
C3orf59	0.185942	0.00015853	0.00129982	408	408
HK2	0.185895	0.000159153	0.00130386	408	408
C1orf182	0.185872	0.000159455	0.0013058	408	399
ODF4	0.185856	0.000159668	0.00130662	408	214
PIAS4	0.185843	0.000159835	0.00130731	408	408
SYVN1	0.185815	0.000160203	0.00130979	408	408
METTL6	0.185635	0.000162623	0.00132795	408	408
HDGF	0.185598	0.00016312	0.00133092	408	408
GUCA2A	0.185488	0.000164607	0.00134224	408	254
SCAP	0.18534	0.000166639	0.00135687	408	408
YIPF2	0.185331	0.000166767	0.00135689	408	408
UPK2	0.18533	0.000166777	0.00135689	408	405
PIK3R4	0.18511	0.000169838	0.00137763	408	408
AP1B1	0.18509	0.000170119	0.00137905	408	408
SEC23B	0.185069	0.00017041	0.00138058	408	408
VHL	0.185067	0.000170447	0.00138058	408	408
CHCHD4	0.185005	0.000171317	0.00138652	408	408
SHMT2	0.184982	0.000171637	0.00138854	408	408
TULP1	0.184971	0.000171797	0.00138927	408	396
ENSA	0.184852	0.000173493	0.00140186	408	408
OXSR1	0.184826	0.00017386	0.00140399	408	408
MFN1	0.184824	0.000173897	0.00140399	408	408
C1orf174	0.184647	0.000176447	0.00142172	408	408
PCSK6	0.184564	0.000177671	0.00143043	408	408
RTKN2	0.184556	0.000177786	0.00143073	408	408
LYPD6B	0.184551	0.000177851	0.00143073	408	407
FAM160A1	0.184526	0.000178224	0.00143315	408	408
CCDC86	0.184424	0.000179718	0.00144344	408	408
ZNF480	0.184338	0.000180996	0.00145312	408	408
ONECUT2	0.184312	0.000181394	0.00145514	408	400
PTCD3	0.184222	0.000182731	0.00146422	408	408
DFFA	0.184183	0.00018332	0.00146824	408	408
EIF4G1	0.184175	0.000183447	0.00146867	408	408
PHF5A	0.184127	0.000184169	0.00147386	408	408
ONECUT1	0.184116	0.000184338	0.00147402	408	168
ACOX3	0.184111	0.000184409	0.00147402	408	408
DPP3	0.18391	0.000187476	0.00149496	408	408
UBQLN4	0.18388	0.000187943	0.00149809	408	408
SF3B2	0.183818	0.000188904	0.00150455	408	408
DVL3	0.183779	0.000189503	0.00150873	408	408
PEBP1	0.183758	0.00018983	0.00151013	408	408
ELF3	0.183658	0.000191401	0.00152082	408	407
DIAPH3	0.183604	0.000192245	0.00152631	408	408
KIAA1239	0.183518	0.000193612	0.00153534	408	316
AURKB	0.183478	0.000194245	0.00153854	408	408
FIP1L1	0.183424	0.000195109	0.00154415	408	408
NKAIN1	0.183325	0.000196694	0.00155364	408	404
FBXL20	0.183254	0.000197838	0.00156021	408	408
TPI1P2	0.183246	0.000197975	0.00156068	408	407
SMG7	0.183136	0.000199767	0.00157291	408	408
C10orf129	0.183064	0.000200948	0.00158038	408	264
CKAP2	0.182836	0.000204725	0.00160506	408	408
ARL17A	0.182817	0.000205039	0.00160689	408	408
H1F0	0.182784	0.000205586	0.00160992	408	408
IGFBP3	0.182696	0.000207076	0.00161959	408	408
ARHGAP39	0.18269	0.00020717	0.00161959	408	408
FREM2	0.182687	0.000207225	0.00161959	408	352
NAA35	0.182561	0.00020937	0.00163507	408	408
INTS4	0.182385	0.000212384	0.00165463	408	408
MANSC1	0.182381	0.000212452	0.00165463	408	408
MUCL1	0.182352	0.000212963	0.00165732	408	291
GSTM3	0.182292	0.00021401	0.00166482	408	408
TLX1	0.18224	0.000214911	0.00167119	408	281
NKPD1	0.182169	0.000216163	0.00167594	408	404
PIGN	0.182166	0.000216204	0.00167594	408	408
LPAR2	0.182162	0.000216275	0.00167594	408	408
CDC42BPG	0.182155	0.000216405	0.0016763	408	408
SUV420H1	0.182039	0.000218459	0.00169091	408	408
TMEM134	0.181891	0.000221101	0.00170872	408	408
RBM8A	0.181874	0.000221399	0.00171036	408	408
ABHD10	0.181841	0.000221996	0.00171365	408	408
LYPLA1	0.181822	0.000222343	0.00171501	408	408
MCM4	0.181786	0.000222993	0.00171931	408	408
C19orf26	0.181782	0.000223072	0.00171931	408	405
GTPBP3	0.181663	0.000225234	0.0017333	408	408
SLC6A4	0.181529	0.000227687	0.00175017	408	366
MMP15	0.181442	0.000229299	0.00175918	408	408
ANKS1A	0.181368	0.000230679	0.00176775	408	408
EMP2	0.181341	0.000231188	0.00177097	408	408
C7orf70	0.181304	0.000231874	0.00177399	408	408
SPAG4	0.181302	0.000231927	0.00177399	408	408
HIST1H2BF	0.181241	0.000233074	0.00178133	408	372
GMPS	0.181121	0.000235351	0.00179599	408	408
DNAJA3	0.181045	0.000236797	0.00180634	408	408
LSM4	0.181029	0.000237095	0.00180792	408	408
IL1F8	0.180998	0.000237707	0.00181191	408	158
XKR9	0.18097	0.000238231	0.00181452	408	403
FIGNL1	0.180916	0.000239286	0.00182048	408	408
ADAM17	0.180809	0.00024136	0.00183417	408	408
SEC22A	0.180745	0.00024261	0.00184297	408	408
DNAH3	0.180704	0.000243409	0.00184682	408	403
IYD	0.180649	0.000244504	0.00185314	408	346
ERBB2	0.180597	0.000245515	0.00186011	408	408
RNF168	0.180538	0.000246694	0.00186763	408	408
CD46	0.180521	0.000247037	0.00186881	408	408
C3orf39	0.180384	0.000249772	0.00188594	408	408
PRCC	0.180372	0.000250011	0.00188704	408	408
SPOPL	0.180328	0.00025091	0.00189215	408	408
C3orf30	0.180325	0.000250971	0.00189215	408	139
ATP5J2	0.180303	0.00025141	0.00189448	408	408
SIM2	0.180294	0.000251597	0.00189473	408	408
LEP	0.180244	0.000252614	0.00190025	408	307
NARS	0.180175	0.000254015	0.00191007	408	408
SLC25A13	0.18007	0.000256177	0.00192128	408	408
IL1F5	0.180052	0.000256538	0.00192312	408	371
C1orf109	0.180019	0.000257223	0.00192696	408	408
FUT3	0.179944	0.000258784	0.00193742	408	403
PCK2	0.179804	0.000261711	0.00195471	408	408
DTL	0.179802	0.000261757	0.00195471	408	408
CAPN1	0.179799	0.00026183	0.00195471	408	408
SLC39A7	0.179643	0.000265119	0.00197358	408	408
CAPN7	0.179632	0.000265365	0.00197468	408	408
GPRC5D	0.179516	0.000267831	0.00199081	408	403
RBM47	0.179459	0.000269067	0.00199851	408	408
C1orf116	0.179415	0.000270015	0.00200407	408	407
RFC5	0.179398	0.000270379	0.00200529	408	408
NCRNA00167	0.179378	0.000270811	0.00200775	408	371
PCBD1	0.179359	0.000271236	0.00201016	408	408
NCBP2	0.179329	0.000271882	0.0020142	408	408
ALDH18A1	0.179232	0.000273998	0.00202538	408	408
MYCN	0.179211	0.000274466	0.00202735	408	404
NDC80	0.179201	0.000274681	0.00202748	408	408
SIAH1	0.179201	0.000274687	0.00202748	408	408
TMEM57	0.179181	0.000275141	0.00203009	408	408
RPUSD3	0.179154	0.000275715	0.00203357	408	408
MGC2889	0.179102	0.000276883	0.00204069	408	224
HIST2H2BA	0.179072	0.000277552	0.00204487	408	404
HIST1H2BC	0.178927	0.000280776	0.00206634	408	408
GOLGA5	0.178854	0.000282427	0.00207697	408	408
SEMA4G	0.178831	0.000282947	0.00207957	408	408
CCDC64B	0.178829	0.000282988	0.00207957	408	405
IGSF3	0.178823	0.000283124	0.00207981	408	408
DHFRL1	0.178673	0.000286539	0.00210335	408	408
GDPD1	0.178657	0.000286897	0.00210521	408	408
CEP63	0.178537	0.000289677	0.00212328	408	408
RAB3IP	0.178456	0.000291537	0.00213613	408	408
MFSD6L	0.178391	0.00029306	0.0021465	408	392
RAF1	0.178366	0.000293638	0.00214932	408	408
PIPSL	0.178366	0.000293659	0.00214932	408	408
SLC30A10	0.178312	0.000294913	0.00215613	408	269
MAP2K1	0.178285	0.000295552	0.00215923	408	408
NCAPG2	0.178042	0.000301339	0.00219511	408	408
ZNF749	0.17802	0.000301865	0.00219735	408	408
RHPN2	0.177974	0.000302976	0.00220384	408	408
RAB11A	0.177972	0.000303019	0.00220384	408	408
AKAP1	0.177969	0.000303087	0.00220384	408	408
ABCF3	0.177962	0.000303265	0.00220433	408	408
NGLY1	0.177921	0.000304239	0.00221061	408	408
NDRG1	0.177903	0.000304686	0.00221286	408	408
C3orf37	0.177886	0.000305103	0.00221448	408	408
GALNT3	0.177809	0.000306956	0.0022231	408	408
LOC219347	0.17776	0.000308157	0.00223099	408	408
CN5H6.4	0.177737	0.000308734	0.00223437	408	408
C21orf59	0.177602	0.000312055	0.00225351	408	408
ILDR1	0.177572	0.000312798	0.00225807	408	407
HIST1H4D	0.177541	0.000313574	0.00226286	408	353
LMNB1	0.17749	0.000314848	0.00227042	408	408
RAE1	0.177484	0.000315002	0.00227071	408	408
RPIA	0.177396	0.000317196	0.00228421	408	408
MAGEF1	0.177394	0.000317266	0.00228421	408	408
PRR15L	0.177345	0.0003185	0.0022918	408	402
KRT12	0.177334	0.000318776	0.00229297	408	304
NAA40	0.17722	0.000321664	0.00231208	408	408
ERI2	0.177156	0.00032329	0.00232044	408	408
SLC25A15	0.177117	0.000324307	0.00232691	408	408
FAR2	0.177094	0.00032489	0.00232943	408	408
PNMT	0.176928	0.000329192	0.0023569	408	396
BCL2L12	0.176527	0.000339794	0.00242242	408	408
SEC13	0.176474	0.000341209	0.00243164	408	408
HIST1H3D	0.176464	0.000341474	0.0024318	408	408
PGRMC2	0.176376	0.000343864	0.00244535	408	408
HES1	0.176371	0.000343996	0.00244542	408	408
LASS2	0.176329	0.000345144	0.00245271	408	408
PRSS3	0.176309	0.000345687	0.0024557	408	398
SETD8	0.176251	0.000347262	0.0024634	408	408
TRIML1	0.176232	0.000347799	0.00246633	408	117
OSBP2	0.176111	0.000351136	0.00248385	408	408
HSPD1	0.176071	0.000352236	0.00248987	408	408
MRPS26	0.176063	0.000352455	0.00249054	408	408
EPHA8	0.176048	0.000352863	0.00249255	408	247
SNRNP25	0.176024	0.000353542	0.00249646	408	408
GARS	0.17596	0.000355321	0.00250603	408	408
LRRC45	0.175941	0.000355846	0.00250743	408	408
BMP8B	0.175885	0.000357423	0.00251677	408	408
NOTCH3	0.175877	0.000357647	0.00251747	408	408
C13orf34	0.175872	0.000357802	0.00251768	408	408
TIFA	0.175837	0.000358773	0.00252362	408	408
MAGEA8	0.17559	0.000365832	0.00256787	408	270
C2orf72	0.175525	0.000367708	0.00257833	408	397
ELAVL1	0.175487	0.000368799	0.00258401	408	408
GTF3C1	0.175455	0.000369712	0.00258876	408	408
KPRP	0.175203	0.000377106	0.00263593	408	258
CCDC21	0.175188	0.000377549	0.0026381	408	408
DEDD	0.175177	0.000377883	0.00263843	408	408
SSB	0.175173	0.000377991	0.00263843	408	408
RHBG	0.175162	0.000378323	0.00263984	408	394
KIAA1731	0.175154	0.000378542	0.00264044	408	408
PPIG	0.175136	0.000379091	0.00264224	408	408
PRSS8	0.175132	0.000379195	0.00264224	408	408
C20orf24	0.174985	0.000383595	0.00266919	408	408
CNTD2	0.174934	0.000385139	0.00267714	408	393
FGFBP1	0.174837	0.000388075	0.00269475	408	385
TMEM109	0.174811	0.000388862	0.00269928	408	408
MSI2	0.174713	0.000391858	0.00271725	408	408
SMC1B	0.174674	0.00039306	0.0027237	408	399
UPF0639	0.174658	0.000393555	0.00272619	408	285
HN1	0.174595	0.000395502	0.00273873	408	408
DHDH	0.174573	0.000396163	0.00274237	408	402
STAU2	0.174501	0.000398387	0.00275395	408	408
MPST	0.17448	0.000399067	0.00275675	408	408
PRKRIR	0.174426	0.000400743	0.00276642	408	408
DEGS2	0.174421	0.000400892	0.0027665	408	406
LPCAT3	0.174366	0.000402634	0.00277754	408	408
HIST1H2AE	0.174356	0.000402951	0.00277784	408	405
UTS2R	0.174343	0.000403349	0.00277844	408	132
C8orf47	0.174341	0.000403404	0.00277844	408	401
ESF1	0.17434	0.000403453	0.00277844	408	408
TTC23L	0.174317	0.000404171	0.00278243	408	394
PRDX3	0.174205	0.000407714	0.00280077	408	408
CD164L2	0.174199	0.000407897	0.00280077	408	384
FADD	0.174197	0.000407954	0.00280077	408	408
TUFM	0.174178	0.000408574	0.00280178	408	408
CHAF1B	0.174164	0.000409006	0.00280319	408	408
TAF1B	0.174113	0.000410641	0.00281056	408	408
ACTL8	0.174059	0.000412382	0.00281959	408	292
NUMA1	0.174033	0.000413229	0.00282249	408	408
ZNF652	0.173967	0.000415356	0.00283412	408	408
CSMD3	0.1739	0.000417509	0.00284687	408	254
PPM1L	0.173855	0.000418977	0.00285388	408	408
C3orf57	0.173849	0.000419168	0.00285388	408	407
SUCLG1	0.173774	0.00042165	0.00286536	408	408
TPPP2	0.17371	0.00042375	0.00287866	408	179
SNORA76	0.173648	0.000425778	0.00288777	408	218
AACS	0.173647	0.000425811	0.00288777	408	408
ATP6V1A	0.173625	0.000426563	0.00289091	408	408
TUBG1	0.173562	0.000428631	0.00290296	408	408
SLC35A3	0.173555	0.000428866	0.00290357	408	408
MTBP	0.173546	0.00042917	0.00290367	408	408
SBSN	0.173537	0.000429468	0.00290471	408	390
C20orf3	0.173449	0.000432408	0.00292163	408	408
PPY2	0.173429	0.00043311	0.00292539	408	176
C19orf40	0.173396	0.000434199	0.00293081	408	408
PRSS27	0.173396	0.000434204	0.00293081	408	408
ERO1L	0.173317	0.00043688	0.00294787	408	408
TARDBP	0.173302	0.000437392	0.00295034	408	408
RAB22A	0.173153	0.000442478	0.00297923	408	408
RFWD2	0.173034	0.000446582	0.00300424	408	408
SAMD1	0.17302	0.000447075	0.00300554	408	408
SNRPG	0.173009	0.000447429	0.00300691	408	408
HIST1H2AD	0.172998	0.000447805	0.00300742	408	309
PANK3	0.172825	0.00045385	0.00303987	408	408
CTNND1	0.172726	0.000457368	0.00305652	408	408
SLC15A1	0.172715	0.000457736	0.00305772	408	402
C1orf124	0.172706	0.000458072	0.00305854	408	408
DCLRE1A	0.172638	0.000460486	0.00307303	408	408
LOC143666	0.172633	0.000460655	0.00307313	408	407
C10orf35	0.172619	0.000461166	0.00307552	408	408
DMRT2	0.172558	0.000463333	0.00308791	408	342
QTRTD1	0.172537	0.000464088	0.00309192	408	408
C12orf36	0.172515	0.000464876	0.00309486	408	319
DDX27	0.172433	0.000467829	0.00311008	408	408
DHTKD1	0.172431	0.0004679	0.00311008	408	408
GPI	0.172389	0.000469433	0.0031166	408	408
E2F1	0.172245	0.000474666	0.0031467	408	408
NCKAP1	0.172227	0.000475331	0.00314903	408	408
OTUD7B	0.172185	0.000476861	0.00315708	408	408
CCNE2	0.172083	0.000480631	0.00317784	408	408
DIRAS2	0.172049	0.000481907	0.00318417	408	323
CMTM8	0.172015	0.00048317	0.00319147	408	407
SLBP	0.171969	0.00048487	0.00319953	408	408
KRT80	0.171915	0.000486888	0.00321074	408	408
TMEM64	0.171886	0.000487988	0.00321588	408	408
FAM71D	0.171799	0.000491287	0.00323549	408	408
C20orf72	0.171779	0.000492033	0.00323932	408	408
C3orf1	0.171596	0.000498997	0.00327873	408	408
SAP130	0.171578	0.000499677	0.00328212	408	408
ZNF148	0.171547	0.000500899	0.00328907	408	408
NAE1	0.17153	0.000501523	0.00329106	408	408
WNK2	0.17153	0.000501531	0.00329106	408	406
ZDHHC9	0.171411	0.000506131	0.0033169	408	408
LNX2	0.171181	0.000515165	0.0033662	408	408
KIAA0090	0.17115	0.000516386	0.00337308	408	408
CLPX	0.171108	0.000518052	0.00338176	408	408
NIT2	0.171033	0.000521039	0.00340015	408	408
SPCS1	0.170973	0.000523428	0.00341463	408	408
LRBA	0.170911	0.000525944	0.00342993	408	408
FAM171B	0.170877	0.000527295	0.00343539	408	408
COX6C	0.170862	0.00052792	0.00343683	408	408
C1orf163	0.170853	0.000528297	0.00343745	408	408
NEB	0.170841	0.000528756	0.00343931	408	407
RNASEH2A	0.170793	0.000530727	0.00344878	408	408
PRR19	0.17077	0.000531669	0.00345266	408	408
EZH2	0.170688	0.000534995	0.00347201	408	408
HYAL3	0.170614	0.000538033	0.00348834	408	408
C16orf80	0.170592	0.000538955	0.00349319	408	408
GTPBP10	0.170515	0.000542102	0.00350905	408	408
SUN1	0.170501	0.000542721	0.00351192	408	408
FNBP1L	0.170466	0.000544163	0.00351968	408	408
LOC284379	0.170463	0.000544271	0.00351968	408	299
RALGAPB	0.17043	0.000545673	0.00352647	408	408
SAMD10	0.170411	0.000546427	0.00352793	408	408
ALAS1	0.1704	0.000546922	0.00352885	408	408
KIF24	0.170391	0.000547279	0.00352888	408	408
WHSC2	0.170382	0.000547653	0.00353016	408	408
C17orf69	0.170314	0.00055052	0.00354636	408	408
LPHN3	0.170154	0.000557277	0.00358528	408	397
REEP4	0.170128	0.000558395	0.0035908	408	408
KIAA1244	0.170125	0.000558493	0.0035908	408	408
CYP2C18	0.170076	0.000560591	0.00360083	408	364
BCKDHB	0.170039	0.000562178	0.00360986	408	408
ZC3HAV1L	0.170033	0.000562445	0.00361042	408	405
POU4F1	0.170016	0.000563155	0.00361266	408	326
ZNF525	0.169982	0.000564613	0.00362086	408	408
TMEM191A	0.169973	0.000565011	0.00362225	408	408
ZBTB8B	0.169911	0.000567707	0.00363721	408	371
SFRS9	0.169815	0.000571842	0.00365669	408	408
PIK3CB	0.169807	0.00057222	0.00365794	408	408
FOXR1	0.169777	0.000573519	0.00366507	408	65
NFXL1	0.16975	0.000574706	0.00366877	408	408
DLGAP1	0.169738	0.000575232	0.00367017	408	341
CPNE3	0.169725	0.000575805	0.00367266	408	408
PMS2L1	0.169702	0.000576799	0.00367666	408	408
GDE1	0.169697	0.000577038	0.00367701	408	408
ARHGAP11B	0.169601	0.00058127	0.00369965	408	406
FLJ40504	0.169435	0.000588644	0.00374264	408	198
MSI1	0.169349	0.000592504	0.00376361	408	400
PIR	0.169349	0.000592505	0.00376361	408	408
FADS6	0.169304	0.000594519	0.00377281	408	318
C21orf90	0.1692	0.000599209	0.00380138	408	232
HSPC159	0.169194	0.000599504	0.00380204	408	408
TMEM165	0.169177	0.000600254	0.00380559	408	408
WBSCR22	0.16914	0.00060196	0.00381521	408	408
TDRG1	0.169053	0.000605927	0.00383903	408	229
EFTUD2	0.16905	0.000606103	0.00383903	408	408
C9orf4	0.169017	0.000607593	0.00384726	408	152
NRIP1	0.16901	0.000607927	0.00384816	408	408
ZNF765	0.169002	0.00060829	0.00384924	408	408
C10orf12	0.168994	0.000608648	0.00384936	408	408
CHCHD6	0.168993	0.000608694	0.00384936	408	408
ATPBD4	0.16897	0.000609789	0.00385096	408	408
TMEM199	0.168967	0.000609906	0.00385096	408	408
DSCR4	0.168941	0.000611135	0.0038575	408	132
GIPC1	0.168923	0.000611967	0.00386032	408	408
MST4	0.168735	0.000620735	0.00390213	408	408
LOC284632	0.168722	0.000621345	0.00390473	408	275
TFR2	0.168675	0.000623552	0.00391525	408	407
NPEPPS	0.168674	0.000623604	0.00391525	408	408
C11orf10	0.168667	0.000623903	0.0039159	408	408
SMC4	0.168468	0.000633371	0.00396539	408	408
ZNF146	0.168331	0.000639969	0.0040017	408	408
ZC3H8	0.168213	0.00064569	0.00403119	408	408
B4GALNT4	0.168099	0.000651293	0.00406111	408	405
PRDM12	0.168045	0.000653937	0.00407506	408	353
DSCR8	0.167998	0.000656281	0.00408459	408	168
RAB40C	0.167986	0.000656843	0.00408682	408	408
KIAA1984	0.16795	0.000658659	0.00409685	408	395
GPX6	0.167838	0.000664211	0.0041301	408	65
SLC25A19	0.167831	0.000664562	0.004131	408	408
LASS3	0.167778	0.000667243	0.00414638	408	381
PHF16	0.167762	0.000668057	0.004149	408	408
AGAP1	0.167724	0.000669972	0.00415818	408	408
HDGFL1	0.167593	0.000676584	0.00419362	408	170
EGLN1	0.167479	0.000682408	0.0042236	408	408
KIAA2018	0.16732	0.00069063	0.00427053	408	408
HELLS	0.167263	0.000693554	0.00428729	408	408
CHORDC1	0.167235	0.000695036	0.0042938	408	408
TDH	0.167206	0.00069652	0.00430165	408	367
COASY	0.167149	0.000699529	0.00431439	408	408
FAM83B	0.167147	0.00069966	0.00431439	408	406
ZDHHC20	0.167117	0.000701199	0.00432122	408	408
SPTLC1	0.167047	0.000704926	0.00434285	408	408
NEU1	0.167027	0.00070594	0.00434691	408	408
SLC6A10P	0.167026	0.000706017	0.00434691	408	400
GLTPD1	0.166952	0.000709964	0.00436584	408	408
C12orf34	0.166915	0.000711938	0.0043753	408	408
ZNF436	0.166891	0.000713204	0.00438173	408	408
C1orf161	0.166853	0.000715239	0.00439154	408	385
FAM189B	0.16677	0.000719671	0.00441335	408	408
MORN2	0.166563	0.000730914	0.00446999	408	408
C17orf28	0.166529	0.00073277	0.00447998	408	408
FAM104B	0.166517	0.000733423	0.0044818	408	408
MNS1	0.166513	0.000733686	0.0044818	408	408
TIPIN	0.166512	0.00073374	0.0044818	408	408
PRKCZ	0.166434	0.000737998	0.00450507	408	408
ACP6	0.166422	0.000738665	0.00450777	408	408
SYT1	0.166364	0.000741859	0.00452588	408	407
TIMELESS	0.166297	0.000745575	0.00454717	408	408
2023-09-03	0.166206	0.00075068	0.00457033	408	407
MTMR2	0.166194	0.000751371	0.00457278	408	408
DDT	0.16615	0.000753809	0.00458483	408	408
GLRA3	0.166079	0.000757804	0.00460773	408	268
RACGAP1P	0.166018	0.000761261	0.00462314	408	394
SLC9A3R1	0.165894	0.00076837	0.00465785	408	408
ARF1	0.165854	0.000770645	0.00466535	408	408
UNG	0.16584	0.000771436	0.00466656	408	408
AKR1B15	0.165715	0.000778632	0.00470441	408	351
RRP1B	0.165708	0.000779043	0.00470466	408	408
STAMBP	0.165707	0.000779142	0.00470466	408	408
VGLL1	0.165648	0.000782541	0.00472234	408	400
CBLC	0.16564	0.000783028	0.00472385	408	404
RNF7	0.165464	0.000793324	0.00477878	408	408
KIF1A	0.165392	0.000797563	0.00480143	408	341
MRGPRD	0.165382	0.000798211	0.00480311	408	141
ARF6	0.16538	0.000798322	0.00480311	408	408
RALGAPA2	0.165362	0.000799376	0.00480801	408	408
TTPA	0.165356	0.000799722	0.00480865	408	249
HIST1H2AG	0.165301	0.000803021	0.00482559	408	402
LIN7A	0.16517	0.000810869	0.00486691	408	401
YOD1	0.16508	0.000816255	0.00488899	408	408
FOXRED1	0.164983	0.000822151	0.0049155	408	408
ATXN2L	0.164935	0.000825119	0.0049303	408	408
SPR	0.164919	0.000826086	0.00493314	408	408
SDHB	0.164887	0.000828028	0.00494179	408	408
CDK12	0.164857	0.000829861	0.00495126	408	408
ETFA	0.164831	0.000831487	0.00495506	408	408
ARFGEF2	0.164815	0.000832457	0.00495642	408	408
LOC285501	0.164797	0.000833596	0.00495731	408	120
TPRKB	0.164788	0.000834145	0.0049591	408	408
TRUB1	0.164684	0.000840563	0.00498993	408	408
SMARCE1	0.164647	0.000842893	0.0049963	408	408
ATP5G1	0.164582	0.000846967	0.00501896	408	408
SFRS1	0.164559	0.000848395	0.00502445	408	408
EIF2AK3	0.164512	0.000851317	0.00503878	408	408
RAB11FIP1	0.164486	0.00085296	0.00504404	408	408
DSC1	0.164475	0.000853647	0.00504512	408	300
TOPBP1	0.164462	0.000854512	0.00504875	408	408
C1orf77	0.164454	0.000854985	0.00505005	408	408
PIGX	0.164432	0.000856422	0.00505484	408	408
CASZ1	0.164338	0.000862333	0.00508596	408	408
PEX1	0.164313	0.00086393	0.00509388	408	408
UPK3B	0.164233	0.000869074	0.0051197	408	407
ACVR1C	0.164228	0.000869404	0.00512013	408	400
C19orf48	0.164219	0.000869981	0.00512203	408	408
ZBTB7B	0.164142	0.000874941	0.0051467	408	408
CENPO	0.164103	0.000877467	0.00515853	408	408
ZBED4	0.164094	0.00087804	0.00516039	408	408
CXADRP3	0.164026	0.000882466	0.00518212	408	287
AGPHD1	0.164021	0.000882772	0.00518212	408	408
MRPS35	0.164015	0.000883168	0.00518292	408	408
FAM73A	0.163978	0.000885548	0.00519233	408	408
MLX	0.163967	0.00088628	0.00519443	408	408
ISYNA1	0.163961	0.000886678	0.00519443	408	408
ZG16	0.163961	0.000886683	0.00519443	408	161
CCDC121	0.163921	0.000889328	0.0052084	408	408
POM121	0.163848	0.000894106	0.00523027	408	408
JTB	0.163825	0.000895607	0.00523752	408	408
MRPL30	0.163733	0.000901727	0.0052687	408	408
DIRC2	0.163691	0.000904506	0.00528032	408	408
DEFB126	0.163673	0.000905697	0.00528539	408	267
WRB	0.163608	0.000910009	0.00530582	408	408
SNRNP200	0.163606	0.000910197	0.00530582	408	408
HIST2H2AA3	0.163565	0.000912949	0.00532025	408	408
MPZL2	0.163561	0.000913203	0.00532025	408	408
PDSS1	0.163488	0.000918131	0.0053474	408	408
NOL10	0.163478	0.000918804	0.00534822	408	408
BPHL	0.163379	0.000925504	0.00537953	408	408
PPAT	0.163372	0.000925941	0.00537953	408	408
GPR89A	0.163367	0.000926331	0.00537953	408	408
AUP1	0.163319	0.000929567	0.00539677	408	408
ACBD7	0.16331	0.000930185	0.00539879	408	408
MBTD1	0.163286	0.00093181	0.00540627	408	408
HIST2H2BF	0.163283	0.000932013	0.00540627	408	408
CLDN3	0.163278	0.000932341	0.00540661	408	397
MED13	0.163224	0.000936083	0.00542674	408	408
SPNS1	0.163198	0.000937879	0.00543558	408	408
SYT10	0.163155	0.000940815	0.00544944	408	229
ASAH2B	0.163042	0.000948664	0.00548698	408	357
MTA2	0.162999	0.000951627	0.00550253	408	408
CDKN3	0.16293	0.000956485	0.00552425	408	408
ITIH5L	0.162913	0.000957653	0.00552781	408	340
CCT3	0.16289	0.000959282	0.00553562	408	408
GSG2	0.162822	0.00096406	0.00555999	408	408
PLCB3	0.162757	0.000968702	0.00558033	408	408
SLC37A1	0.162736	0.000970193	0.00558571	408	408
AMELY	0.162671	0.000974811	0.00560747	408	59
CCDC126	0.16257	0.000981999	0.00564072	408	408
FZD5	0.162541	0.000984134	0.00565137	408	408
LRRIQ3	0.162453	0.000990489	0.00568135	408	403
CLN3	0.162368	0.000996614	0.00570832	408	408
NMB	0.16236	0.000997212	0.00571012	408	408
CACNA1B	0.162352	0.000997816	0.00571194	408	280
CLDN6	0.162331	0.000999302	0.00571773	408	281
RYK	0.16233	0.000999398	0.00571773	408	408
MNX1	0.162281	0.00100297	0.00573381	408	384
RPTN	0.16228	0.00100307	0.00573381	408	203
PABPC1P2	0.162257	0.00100471	0.00573995	408	261
CCT8	0.162181	0.00101033	0.0057704	408	408
C8orf12	0.162176	0.0010107	0.00577089	408	116
OTUB1	0.162116	0.00101509	0.005791	408	408
SFRS15	0.162107	0.00101578	0.00579164	408	408
PRKCSH	0.162085	0.00101743	0.00579941	408	408
CDK2AP2	0.162062	0.00101914	0.00580585	408	408
RFC4	0.162048	0.00102016	0.00580998	408	408
KIF4B	0.161957	0.00102696	0.00584193	408	406
APOBEC3B	0.161953	0.00102723	0.00584193	408	406
YIF1A	0.161909	0.00103057	0.00585928	408	408
CREB3L4	0.161688	0.00104727	0.00594242	408	408
ABHD5	0.161679	0.001048	0.00594488	408	408
SNHG4	0.1616	0.00105397	0.00596695	408	399
EMX1	0.161497	0.00106191	0.00600683	408	355
PWP2	0.161491	0.00106242	0.00600801	408	408
PQLC2	0.161433	0.00106685	0.00602797	408	408
LMBRD2	0.161422	0.00106775	0.00603135	408	408
NOMO1	0.161395	0.00106981	0.00603955	408	408
IL17C	0.161241	0.00108182	0.00609706	408	305
SLC39A9	0.161212	0.00108416	0.00610852	408	408
RAB27B	0.161207	0.00108456	0.00610906	408	405
NOMO3	0.161199	0.00108519	0.0061109	408	408
SLC13A4	0.161101	0.00109289	0.00614812	408	406
AP1AR	0.161099	0.00109309	0.00614812	408	408
ATP2C2	0.161096	0.00109333	0.00614812	408	408
IKZF2	0.16108	0.00109453	0.00615194	408	408
PLAC2	0.161079	0.00109463	0.00615194	408	408
HELT	0.161027	0.00109878	0.00617009	408	41
TRMT6	0.160985	0.00110212	0.0061854	408	408
C12orf56	0.160952	0.00110478	0.00619857	408	345
FPGT	0.160911	0.00110802	0.0062098	408	408
VAPB	0.160894	0.00110942	0.00621419	408	408
LMTK2	0.16083	0.00111458	0.00624003	408	408
METTL2B	0.160829	0.00111466	0.00624003	408	408
GGT3P	0.160762	0.0011201	0.00626348	408	402
CEP70	0.160707	0.00112451	0.00628643	408	408
C9orf116	0.16065	0.00112916	0.0063089	408	408
FBXO48	0.160638	0.00113015	0.00631091	408	408
BEX2	0.160624	0.00113135	0.00631583	408	408
A2ML1	0.160602	0.00113314	0.00632231	408	398
HIST2H2AB	0.160588	0.00113425	0.006325	408	302
SOCS7	0.160577	0.00113513	0.00632815	408	408
OXGR1	0.16057	0.00113577	0.00632994	408	385
ARHGAP27	0.160468	0.0011441	0.00637105	408	408
DKFZp686A1627	0.160375	0.00115189	0.00640373	408	138
RNF6	0.160192	0.00116716	0.00647964	408	408
TMEM154	0.160153	0.00117049	0.00649276	408	408
VGF	0.160021	0.00118165	0.00654742	408	406
TSEN54	0.159914	0.00119078	0.00658889	408	408
LOC286467	0.159829	0.00119814	0.00662414	408	394
NKIRAS2	0.159823	0.00119863	0.00662503	408	408
FDX1	0.159813	0.00119946	0.00662779	408	408
C1orf9	0.159794	0.00120115	0.00663349	408	408
PDCD10	0.159753	0.00120465	0.00664728	408	408
CREB3L2	0.15971	0.00120845	0.00666347	408	408
PAFAH1B3	0.159708	0.00120858	0.00666347	408	408
LAD1	0.159704	0.00120893	0.00666356	408	408
KHK	0.159687	0.00121039	0.00666979	408	408
SLC44A3	0.159657	0.001213	0.00668051	408	408
KIAA2013	0.159532	0.00122399	0.0067355	408	408
BAMBI	0.159514	0.00122552	0.00674205	408	408
KREMEN1	0.15939	0.00123651	0.00679504	408	408
EIF2C2	0.159333	0.00124157	0.00681911	408	408
INTS8	0.159304	0.0012442	0.0068261	408	408
TMEM151A	0.159296	0.00124493	0.00682822	408	355
ZNF117	0.15926	0.00124816	0.00684406	408	408
HDDC3	0.159234	0.00125049	0.00685495	408	408
ADM2	0.159192	0.00125418	0.00686957	408	408
RIMS4	0.159169	0.00125632	0.00687941	408	374
ICMT	0.159107	0.00126185	0.00690591	408	408
WWC1	0.159087	0.00126375	0.00691251	408	408
RG9MTD1	0.159016	0.00127016	0.00694381	408	408
MED1	0.15896	0.00127529	0.00696612	408	408
C1orf151	0.158845	0.00128576	0.0070176	408	408
CTXN1	0.158811	0.00128897	0.00703318	408	408
SPRR2D	0.158804	0.00128958	0.00703461	408	351
OSGIN2	0.158766	0.00129312	0.00704927	408	408
GEMIN8P4	0.158702	0.00129905	0.00707278	408	408
C20orf46	0.158598	0.00130868	0.00711752	408	408
C3orf23	0.158572	0.00131115	0.00712709	408	408
UBE2S	0.158434	0.00132419	0.00719209	408	408
ATP2C1	0.158324	0.00133456	0.00723664	408	408
MOGS	0.158275	0.00133927	0.00725632	408	408
PPARG	0.158179	0.00134846	0.00729822	408	408
PDIA2	0.158159	0.00135038	0.00730477	408	364
FAM103A1	0.158159	0.0013504	0.00730477	408	408
LACTB2	0.158153	0.00135095	0.00730578	408	408
C1orf104	0.158129	0.00135329	0.00731647	408	408
MCAT	0.158117	0.00135443	0.00732062	408	408
PRR15	0.158074	0.00135864	0.00733726	408	408
FUT9	0.158048	0.00136109	0.00734483	408	372
ANKRD46	0.158041	0.00136183	0.00734677	408	408
LSM12	0.157983	0.00136746	0.00737317	408	408
LOR	0.157877	0.00137784	0.00742114	408	219
MCM8	0.157871	0.00137836	0.00742196	408	408
TMED5	0.157856	0.00137986	0.00742605	408	408
IER3IP1	0.157826	0.00138278	0.00743399	408	408
KIAA1751	0.157826	0.00138284	0.00743399	408	347
TANC2	0.157821	0.00138329	0.00743399	408	408
SS18L1	0.157797	0.00138563	0.00744315	408	408
SUV39H2	0.157782	0.00138714	0.00744724	408	408
ISM2	0.157772	0.00138809	0.00745036	408	383
KRT18	0.157751	0.00139017	0.00745951	408	408
SYNGR2	0.157688	0.00139645	0.00748922	408	408
DLX5	0.157669	0.00139834	0.00749735	408	405
EYA3	0.15766	0.00139928	0.00750035	408	408
ISG20L2	0.157606	0.00140458	0.00752279	408	408
SFXN4	0.157603	0.00140496	0.00752279	408	408
FAM111B	0.157598	0.00140541	0.00752319	408	408
TXNRD3IT1	0.157573	0.00140795	0.00753073	408	408
CEP152	0.157534	0.00141183	0.00754748	408	408
KLHL8	0.157184	0.00144736	0.0077168	408	408
WDR3	0.157149	0.00145089	0.00772946	408	408
FAM83H	0.157118	0.00145407	0.0077382	408	408
AQR	0.157003	0.00146599	0.00778492	408	408
HIST1H2BD	0.157	0.00146635	0.00778492	408	408
AADACL2	0.156977	0.00146877	0.0077957	408	160
CHAC1	0.156931	0.00147354	0.00781485	408	408
NCOA1	0.15682	0.00148515	0.00787016	408	408
HIST2H4A	0.156812	0.00148601	0.00787266	408	408
MRPS22	0.156798	0.0014874	0.00787794	408	408
MLXIPL	0.156788	0.00148853	0.00787906	408	398
GFRA3	0.156764	0.00149102	0.00788761	408	392
EIF4A3	0.156761	0.00149135	0.00788761	408	408
FOXH1	0.156759	0.00149159	0.00788761	408	407
RAB6B	0.156698	0.00149796	0.00791085	408	408
DNAJB11	0.156619	0.00150639	0.00795329	408	408
PFDN2	0.156604	0.00150802	0.00795977	408	408
GRSF1	0.156513	0.00151767	0.00800228	408	408
RSF1	0.156454	0.00152409	0.00802979	408	408
TMEM38B	0.156427	0.00152697	0.0080429	408	408
SYT7	0.156422	0.00152752	0.00804365	408	408
CALR	0.156415	0.00152826	0.00804541	408	408
C22orf30	0.156349	0.00153537	0.00807652	408	408
ZNRF3	0.156306	0.00154001	0.00809667	408	408
TTYH1	0.156294	0.0015414	0.00810186	408	406
MED30	0.156274	0.00154351	0.00811082	408	408
SLC39A6	0.156118	0.00156055	0.00818535	408	408
HIGD1A	0.156101	0.0015625	0.00819289	408	408
CEP250	0.156098	0.00156281	0.00819289	408	408
HIST4H4	0.156029	0.00157041	0.00822415	408	406
SEMA5A	0.15602	0.0015714	0.00822719	408	408
LOC100134868	0.156001	0.00157351	0.00823606	408	358
PFKL	0.155986	0.00157521	0.00823853	408	408
KRTDAP	0.155937	0.00158067	0.00826113	408	250
PRR5-ARHGAP8	0.155936	0.00158077	0.00826113	408	392
RAD51C	0.15593	0.00158143	0.0082624	408	408
SUDS3	0.155758	0.00160066	0.00835638	408	408
C18orf54	0.155651	0.0016127	0.00841267	408	408
PSORS1C2	0.155638	0.00161418	0.00841751	408	396
SVOPL	0.155632	0.00161494	0.00841778	408	382
GATM	0.155588	0.00161995	0.00843731	408	408
ZNF367	0.155583	0.0016205	0.00843798	408	408
C7orf57	0.155569	0.00162203	0.00844153	408	348
DPM1	0.155528	0.0016268	0.00846196	408	408
YY1	0.155506	0.00162924	0.00847246	408	408
HS3ST6	0.15546	0.00163454	0.00849344	408	352
TH	0.155399	0.00164151	0.0085208	408	369
XRCC6BP1	0.155376	0.00164424	0.00853279	408	408
NDUFB4	0.155371	0.00164473	0.00853312	408	408
MRS2	0.15534	0.00164839	0.00854989	408	408
PPIAL4C	0.155333	0.00164919	0.0085518	408	408
KRTCAP3	0.155276	0.00165579	0.00858158	408	408
KDM2A	0.155188	0.001666	0.00862558	408	408
MCCC2	0.155098	0.00167655	0.00867376	408	408
VPS72	0.155095	0.00167686	0.00867376	408	408
SNX27	0.155094	0.00167703	0.00867376	408	408
RNF169	0.155063	0.00168072	0.0086848	408	408
FLJ45983	0.155061	0.00168087	0.0086848	408	400
RPAP1	0.155061	0.0016809	0.0086848	408	408
TMUB1	0.155041	0.00168321	0.00869447	408	408
C2orf69	0.154972	0.00169135	0.00873205	408	408
GSS	0.154953	0.00169368	0.0087418	408	408
NOBOX	0.154877	0.00170274	0.0087818	408	43
APRT	0.154836	0.00170753	0.00880195	408	408
POM121C	0.154803	0.00171153	0.00881807	408	408
ZNF770	0.15472	0.00172152	0.00886495	408	408
TSEN34	0.154713	0.00172236	0.00886702	408	408
C11orf52	0.154644	0.00173059	0.00890254	408	408
ACVR2B	0.154612	0.00173454	0.00892054	408	408
TRIM45	0.15459	0.00173724	0.00892987	408	408
GPR157	0.154578	0.00173861	0.00893462	408	408
PKD1L1	0.154559	0.00174098	0.00894452	408	407
ORC4L	0.154534	0.00174405	0.00895151	408	408
CBX3	0.154533	0.00174413	0.00895151	408	408
MCM5	0.154518	0.00174594	0.00895853	408	408
AZIN1	0.154448	0.00175451	0.00899555	408	408
SHFM1	0.154377	0.00176322	0.00903097	408	408
C16orf75	0.154348	0.00176678	0.00904459	408	408
SNHG1	0.154336	0.00176827	0.0090499	408	408
SPC24	0.154303	0.00177237	0.00906394	408	408
C21orf119	0.15425	0.00177886	0.00909021	408	408
WDR72	0.154171	0.00178869	0.00913113	408	396
PGLYRP2	0.15416	0.00179013	0.00913612	408	320
RMI1	0.154129	0.00179395	0.0091531	408	408
LASS6	0.154124	0.00179455	0.0091531	408	408
CXorf30	0.154112	0.00179604	0.00915697	408	304
ZDHHC6	0.154094	0.00179834	0.00916636	408	408
OR8A1	0.154053	0.00180348	0.00918854	408	98
ERBB4	0.154052	0.00180361	0.00918854	408	336
CEP76	0.154038	0.00180532	0.00919024	408	408
AFG3L2	0.153979	0.00181281	0.00922606	408	408
BAT2L2	0.153933	0.00181854	0.00925052	408	408
C11orf20	0.153898	0.00182301	0.00926854	408	368
WHSC1	0.153879	0.00182545	0.0092786	408	408
PGP	0.153854	0.00182858	0.00928981	408	408
CSTF1	0.153836	0.00183088	0.00929912	408	408
HNRNPUL1	0.153734	0.00184391	0.00935821	408	408
PCNA	0.15372	0.00184573	0.00936268	408	408
SPAST	0.153701	0.00184818	0.00937276	408	408
ZNF639	0.153639	0.00185618	0.00940284	408	408
POLR2K	0.153634	0.00185684	0.00940284	408	408
C14orf162	0.153534	0.00186969	0.00946269	408	265
YWHAG	0.153404	0.00188669	0.00954391	408	408
POLR2H	0.153355	0.00189312	0.00957402	408	408
ARID3A	0.153341	0.00189487	0.00958045	408	408
SMC2	0.153312	0.00189881	0.0095955	408	408
DOCK3	0.153307	0.00189935	0.00959585	408	408
ZNF616	0.153242	0.00190799	0.00963221	408	408
TMCO1	0.153223	0.00191055	0.00964095	408	408
SPDYC	0.153222	0.00191069	0.00964095	408	239
DTX4	0.153107	0.00192586	0.00970043	408	408
SLC27A2	0.153064	0.00193161	0.00972448	408	408
TMEM25	0.153057	0.00193263	0.00972476	408	408
SLC22A23	0.153042	0.00193461	0.00973226	408	408
UBAP2L	0.152975	0.00194357	0.00977491	408	408
TMEM223	0.152903	0.00195329	0.00981699	408	408
DNAJC3	0.152902	0.00195341	0.00981699	408	408
ALOX12	0.152841	0.00196164	0.00985204	408	405
WDR62	0.152802	0.00196702	0.00986714	408	408
RELL2	0.152765	0.00197196	0.00988297	408	408
PHB	0.152694	0.00198166	0.0099192	408	408
RDH13	0.152685	0.00198298	0.00992333	408	408
PCBP1	0.152658	0.00198658	0.00993885	408	408
TOMM20L	0.152614	0.00199274	0.00995725	408	343
LOC81691	0.152547	0.00200188	0.0100004	408	408
RHOT1	0.152529	0.00200445	0.0100108	408	408
POU2F1	0.152497	0.00200885	0.0100303	408	408
MRPL35	0.152446	0.00201589	0.0100529	408	408
FN3K	0.152366	0.00202709	0.0100982	408	408
AKD1	0.152363	0.00202745	0.0100982	408	408
DBT	0.152359	0.002028	0.0100982	408	408
ZMPSTE24	0.152323	0.0020331	0.0101211	408	408
ARL8B	0.152307	0.00203537	0.0101276	408	408
MRPS7	0.152272	0.0020403	0.0101469	408	408
C11orf54	0.152261	0.00204172	0.0101489	408	408
FGF22	0.152195	0.00205115	0.0101882	408	190
NLK	0.152188	0.00205202	0.0101899	408	408
PHLPP1	0.15216	0.00205608	0.0102076	408	408
UQCR10	0.152141	0.00205866	0.0102179	408	408
GEN1	0.152091	0.00206586	0.0102486	408	408
CCDC163P	0.152081	0.0020673	0.0102531	408	400
C12orf66	0.152063	0.0020698	0.010263	408	408
WDR43	0.151961	0.00208437	0.0103199	408	408
EPHX3	0.151883	0.00209553	0.0103649	408	407
CALCB	0.151854	0.00209974	0.010383	408	212
ERMP1	0.151851	0.00210021	0.010383	408	408
HIST1H2BK	0.151847	0.00210075	0.0103831	408	408
TFDP1	0.151831	0.00210304	0.0103893	408	408
SEPHS1	0.151738	0.00211663	0.0104487	408	408
ACBD5	0.15172	0.00211922	0.0104568	408	408
ITLN2	0.151705	0.00212135	0.0104642	408	248
C17orf37	0.151653	0.00212901	0.0104917	408	408
AP3M1	0.151616	0.00213441	0.0105111	408	408
TMPRSS12	0.151615	0.00213452	0.0105111	408	275
C1orf58	0.151569	0.00214123	0.010539	408	408
SLC25A39	0.151563	0.00214211	0.0105396	408	408
FAM162A	0.151556	0.00214316	0.0105407	408	408
NUP37	0.151531	0.00214679	0.010556	408	408
PPP4C	0.151526	0.00214766	0.0105577	408	408
CDKL5	0.151518	0.00214884	0.0105609	408	396
TARS2	0.15148	0.00215433	0.0105853	408	408
TBX10	0.151473	0.00215538	0.0105853	408	122
CBWD3	0.151464	0.00215674	0.0105853	408	408
HIST1H2AL	0.151463	0.00215689	0.0105853	408	355
VCX	0.151455	0.00215813	0.0105863	408	271
CEP57	0.151454	0.00215823	0.0105863	408	408
FAM47A	0.151422	0.00216295	0.0106016	408	42
MAPT	0.151371	0.00217057	0.0106364	408	407
CECR5	0.151361	0.00217205	0.0106401	408	408
SRP9	0.151234	0.00219103	0.0107105	408	408
ENO2	0.151212	0.00219428	0.0107237	408	408
RNASEH1	0.151206	0.00219524	0.0107258	408	408
CNTFR	0.151175	0.00219982	0.0107429	408	330
FAM108B1	0.151157	0.00220256	0.0107537	408	408
PLA2G2F	0.151081	0.00221403	0.0108018	408	395
TMEM20	0.151072	0.00221535	0.0108056	408	408
FOXJ1	0.151062	0.0022169	0.0108092	408	394
CTH	0.151061	0.00221716	0.0108092	408	407
CBX1	0.151046	0.00221942	0.0108169	408	408
LIPG	0.151039	0.00222044	0.0108169	408	408
SYT17	0.151036	0.0022209	0.0108169	408	408
PODXL2	0.15103	0.00222181	0.0108187	408	408
WDR67	0.150959	0.00223255	0.0108596	408	408
APOA1BP	0.150929	0.00223725	0.0108754	408	408
EPN2	0.150911	0.00223993	0.0108833	408	408
NCRNA00095	0.150884	0.00224404	0.0108971	408	408
SMC3	0.150882	0.00224435	0.0108971	408	408
SYNGR1	0.150878	0.00224498	0.0108971	408	408
AKTIP	0.150803	0.00225648	0.0109438	408	408
WDHD1	0.150794	0.00225792	0.0109467	408	408
PICK1	0.15078	0.00226008	0.0109545	408	408
CXorf57	0.150659	0.00227878	0.0110345	408	408
DHRS2	0.150611	0.00228627	0.0110627	408	408
DNMT3A	0.150558	0.00229455	0.0110948	408	408
COPA	0.15054	0.00229737	0.011103	408	408
ERGIC3	0.150465	0.00230919	0.011144	408	408
TMTC4	0.150443	0.00231261	0.0111552	408	408
ZSCAN5A	0.150392	0.0023207	0.0111888	408	408
SR140	0.150378	0.00232288	0.0111966	408	408
TMEM68	0.150346	0.00232804	0.0112107	408	408
EXOC6B	0.150312	0.00233337	0.0112337	408	408
TLX3	0.15027	0.00234001	0.0112575	408	224
WDR12	0.150244	0.00234425	0.0112752	408	408
MYADML2	0.150239	0.002345	0.0112761	408	304
RFC2	0.150204	0.00235062	0.0112978	408	408
POLR1B	0.150188	0.0023532	0.0113061	408	408
ZDHHC8P1	0.15016	0.00235769	0.0113189	408	366
POLR3E	0.15013	0.00236253	0.0113308	408	408
TRAPPC6A	0.150125	0.00236334	0.0113308	408	408
OSBPL11	0.150124	0.00236335	0.0113308	408	408
CYCS	0.150098	0.00236759	0.011345	408	408
PDIA3P	0.15005	0.00237535	0.0113675	408	408
EGLN3	0.150032	0.00237824	0.0113787	408	408
TRAP1	0.149997	0.00238384	0.0113973	408	408
RPS6KB2	0.149943	0.00239264	0.0114312	408	408
SRRM3	0.149895	0.00240042	0.0114602	408	408
MRPL42	0.149887	0.00240176	0.0114638	408	408
CIAO1	0.149865	0.00240544	0.0114759	408	408
CENPN	0.149798	0.00241637	0.0115198	408	408
HSPA14	0.149754	0.00242364	0.011549	408	408
C14orf182	0.149658	0.00243944	0.0116105	408	402
SLC31A1	0.14961	0.00244741	0.0116429	408	408
HIST2H3D	0.149591	0.00245057	0.0116524	408	361
YIPF4	0.149515	0.00246314	0.0116955	408	408
PANX2	0.149501	0.0024656	0.0117019	408	408
SGK196	0.1495	0.00246565	0.0117019	408	406
CASK	0.149444	0.00247503	0.0117381	408	408
SEMA6A	0.149403	0.00248199	0.0117655	408	408
LASS1	0.149389	0.00248432	0.0117738	408	389
SAC3D1	0.14935	0.00249082	0.0117986	408	408
ANKRD27	0.149347	0.00249133	0.0117986	408	408
KCNC3	0.149308	0.00249802	0.0118248	408	408
ACPL2	0.149301	0.00249923	0.0118277	408	408
LOC388152	0.149252	0.00250741	0.0118605	408	408
PRMT1	0.149249	0.00250794	0.0118605	408	408
C4orf12	0.149234	0.00251054	0.0118672	408	406
ARMC8	0.149202	0.00251597	0.0118761	408	408
FRAT2	0.149202	0.00251598	0.0118761	408	408
CXorf27	0.149188	0.00251836	0.0118818	408	69
HNRNPA2B1	0.149143	0.00252601	0.0119094	408	408
LNX1	0.149105	0.00253253	0.0119346	408	408
SETD5	0.149074	0.00253775	0.0119564	408	408
ANO7	0.14906	0.00254017	0.0119566	408	407
CNGB3	0.149057	0.00254079	0.0119566	408	386
PAQR3	0.149035	0.00254451	0.0119713	408	408
UBE2V2	0.14903	0.00254546	0.011973	408	408
SLC44A5	0.149024	0.00254637	0.0119737	408	408
CNKSR1	0.149022	0.00254681	0.0119737	408	408
ZNF675	0.149006	0.00254958	0.0119839	408	408
KIAA0664	0.148966	0.00255636	0.0120102	408	408
HIST1H3C	0.148854	0.00257587	0.0120876	408	362
ATP6V1C2	0.148786	0.00258766	0.0121373	408	408
C20orf94	0.148748	0.00259426	0.0121654	408	407
DPY30	0.148736	0.00259639	0.0121726	408	408
TXNDC16	0.148678	0.00260662	0.0122148	408	408
POLE2	0.148668	0.00260844	0.0122205	408	408
COG6	0.148636	0.00261406	0.012244	408	408
PHF13	0.148614	0.00261781	0.0122587	408	408
BARX1	0.148603	0.00261983	0.0122624	408	376
CAB39L	0.14854	0.00263088	0.0123112	408	408
RAB1B	0.148526	0.0026335	0.0123206	408	408
TCEB3	0.148511	0.00263609	0.0123298	408	408
WIPF2	0.148501	0.00263789	0.0123354	408	408
UQCRHL	0.148474	0.00264268	0.0123492	408	408
TMEM141	0.148442	0.00264833	0.0123698	408	408
VCX3A	0.148436	0.00264954	0.0123725	408	344
ARMC10	0.148392	0.0026574	0.0124015	408	408
ZNF77	0.148371	0.0026611	0.0124121	408	408
CLDN18	0.148326	0.00266909	0.0124364	408	359
DBR1	0.14832	0.0026702	0.0124371	408	408
AASDHPPT	0.148274	0.00267857	0.0124732	408	408
CENPK	0.148259	0.00268126	0.0124802	408	408
SLC6A3	0.148236	0.00268543	0.0124965	408	278
CGA	0.148169	0.00269745	0.0125384	408	188
HAGH	0.148168	0.00269758	0.0125384	408	408
SLC27A5	0.148116	0.00270715	0.0125733	408	408
ZNF107	0.148091	0.00271159	0.0125831	408	408
KCNE2	0.148064	0.00271657	0.0125946	408	402
ANKRD39	0.147967	0.0027344	0.0126685	408	408
PPM1B	0.147915	0.00274387	0.0127065	408	408
C17orf50	0.147879	0.0027505	0.0127342	408	329
ZMYND8	0.147846	0.00275664	0.0127568	408	408
C4orf21	0.147836	0.00275856	0.0127597	408	408
IDE	0.147808	0.00276369	0.0127747	408	408
DAK	0.14777	0.00277077	0.0128044	408	408
CSNK2A1P	0.147711	0.0027818	0.012843	408	408
SGK2	0.147652	0.0027927	0.012885	408	398
GLO1	0.147641	0.00279471	0.012888	408	408
C20orf20	0.14761	0.00280063	0.0129038	408	408
MAPK13	0.147582	0.00280578	0.0129215	408	408
HMGB2	0.147511	0.0028193	0.0129748	408	408
SLC30A6	0.147416	0.00283714	0.013045	408	408
CECR2	0.147395	0.0028413	0.0130581	408	385
CC2D1A	0.147372	0.00284552	0.0130735	408	408
NUDT9	0.14737	0.00284595	0.0130735	408	408
MTA3	0.147319	0.00285571	0.0131123	408	408
MKRN1	0.147297	0.0028599	0.0131286	408	408
C12orf32	0.147254	0.00286818	0.0131575	408	408
PAK2	0.147205	0.00287762	0.0131918	408	408
ZNF92	0.147191	0.00288029	0.013201	408	408
WDR53	0.147056	0.00290627	0.0133079	408	408
SMYD5	0.147033	0.00291081	0.0133226	408	408
GPR172A	0.146994	0.00291834	0.013354	408	408
ZNF833	0.146988	0.00291962	0.0133568	408	408
GGT8P	0.14689	0.00293873	0.013423	408	260
TMEM161A	0.14689	0.00293878	0.013423	408	408
TRPM5	0.146864	0.00294371	0.0134394	408	327
OSBPL2	0.146831	0.00295039	0.0134638	408	408
STRBP	0.146797	0.00295709	0.0134882	408	408
CILP2	0.146765	0.00296322	0.0135105	408	408
HN1L	0.146765	0.00296331	0.0135105	408	408
MRTO4	0.146752	0.00296592	0.0135193	408	408
DGKK	0.146725	0.00297118	0.0135402	408	101
DCST1	0.146702	0.00297578	0.0135581	408	255
OTUD6B	0.146697	0.00297684	0.0135598	408	408
AADAC	0.146626	0.00299083	0.0136143	408	364
SCAMP3	0.146554	0.00300526	0.0136738	408	408
LOC649330	0.146534	0.00300931	0.0136891	408	408
CLGN	0.146529	0.0030103	0.0136904	408	397
C1orf125	0.146457	0.00302466	0.0137527	408	335
ZNF687	0.146428	0.00303049	0.013776	408	408
RNF40	0.146329	0.00305049	0.0138387	408	408
FOXK2	0.146314	0.00305367	0.01385	408	408
NXT1	0.146299	0.00305657	0.01386	408	408
MCEE	0.14625	0.00306666	0.013892	408	408
CNFN	0.146248	0.0030671	0.013892	408	408
PATE4	0.146207	0.00307532	0.0139188	408	114
ACBD3	0.1462	0.00307684	0.0139204	408	408
SCCPDH	0.146123	0.00309259	0.0139822	408	408
ATP5C1	0.14609	0.0030993	0.0140094	408	408
NBR2	0.145988	0.00312051	0.014096	408	408
CLSPN	0.145944	0.0031295	0.01413	408	408
UBA2	0.145832	0.003153	0.0142265	408	408
TOR1AIP2	0.145786	0.00316248	0.0142628	408	408
TMEM105	0.145774	0.003165	0.0142678	408	387
KRT8	0.145753	0.00316944	0.0142846	408	408
LOC415056	0.145711	0.00317837	0.014318	408	57
C17orf63	0.14571	0.00317851	0.014318	408	408
PIF1	0.145708	0.00317901	0.014318	408	408
SLC17A5	0.145676	0.00318573	0.0143451	408	408
KIAA0146	0.145648	0.00319151	0.0143675	408	408
OTUB2	0.145645	0.00319213	0.0143675	408	408
RSC1A1	0.145626	0.00319631	0.0143831	408	408
DAP3	0.145605	0.0032007	0.0143996	408	408
AGK	0.145553	0.00321177	0.0144396	408	408
SLC7A4	0.145474	0.00322848	0.0145083	408	400
GRIK4	0.145457	0.00323216	0.0145215	408	346
CST8	0.145424	0.00323925	0.0145501	408	15
HIST1H2BL	0.145376	0.00324958	0.0145835	408	355
ALG6	0.145369	0.00325097	0.0145864	408	408
KCTD5	0.145353	0.0032545	0.014599	408	408
ZNF519	0.145307	0.00326444	0.0146403	408	408
MAPK15	0.145294	0.00326723	0.0146495	408	405
CADM4	0.145263	0.00327387	0.0146728	408	408
TUSC3	0.145244	0.00327806	0.0146883	408	408
PLCXD1	0.145238	0.00327932	0.0146906	408	408
SFXN2	0.145234	0.00328015	0.014691	408	408
MAN1A2	0.14522	0.00328317	0.0147013	408	408
FOXA1	0.145217	0.00328392	0.0147014	408	406
LOC442459	0.145188	0.00329002	0.0147221	408	379
CPSF7	0.145179	0.00329197	0.0147264	408	408
TMEM87A	0.145177	0.00329245	0.0147264	408	408
SIKE1	0.145169	0.00329415	0.0147307	408	408
U2AF2	0.14515	0.00329845	0.0147379	408	408
CDYL	0.145147	0.00329915	0.0147379	408	408
SEC61A1	0.145145	0.00329944	0.0147379	408	408
ARL1	0.145142	0.00330018	0.0147379	408	408
USP3	0.145092	0.00331094	0.0147794	408	408
FAM83C	0.145078	0.00331407	0.0147901	408	401
NAA25	0.145069	0.00331613	0.014796	408	408
CNNM2	0.145046	0.00332102	0.0148112	408	408
ACPP	0.14504	0.00332233	0.0148138	408	407
TAS2R1	0.145018	0.00332714	0.0148319	408	112
GRIN2D	0.144956	0.00334088	0.0148767	408	408
DONSON	0.144878	0.00335815	0.0149434	408	408
WFDC13	0.144875	0.00335886	0.0149434	408	280
NEK4	0.144852	0.00336385	0.014959	408	408
TACSTD2	0.144827	0.0033693	0.0149799	408	408
2023-03-05	0.144821	0.00337072	0.0149829	408	408
ATXN7L3	0.144808	0.00337351	0.014992	408	408
DDX39	0.144769	0.0033824	0.0150271	408	408
GATC	0.144759	0.00338445	0.0150306	408	408
LONP2	0.144754	0.00338575	0.015033	408	408
TKT	0.144743	0.00338804	0.0150399	408	408
SMEK2	0.144732	0.00339059	0.0150433	408	408
C9orf119	0.144703	0.00339697	0.0150662	408	408
TWF1	0.144664	0.00340578	0.0150986	408	408
FBXO21	0.144642	0.00341062	0.0151167	408	408
SFRS13A	0.144624	0.00341474	0.0151315	408	408
C2orf76	0.144605	0.00341893	0.0151435	408	408
NOMO2	0.144562	0.0034287	0.0151834	408	408
KDM3A	0.144485	0.00344606	0.0152535	408	408
ARL5B	0.144464	0.0034508	0.0152711	408	408
[truncated: 18,049 more rows]
